# Supplementary material for: Genome-wide analyses of non-syndromic cleft lip with palate identify 14 novel loci and genetic heterogeneity
Source: Nat Commun. 2017 Feb 24;8:14364. doi: 10.1038/ncomms14364 (PMC5333091; doi:10.1038/ncomms14364)
Supplement: Supplementary Dataset 1 — ENCODE annotations of 135 SNPs. [file ncomms14364-s2.xlsx]

## Sheet: Supplementary Data 1
Supplementary Data 1. ENCODE annotations of 135 SNPs.
Loci	SNP	BP	ref	alt	AFR	AMR	ASN	EUR	Promoter_Roadmap	Enhancer_Roadmap	Promoter_ENCODE	Enhancer_ENCODE	DNAse	Motifs	GENCODE_name	RefSeq_name	RefSeq_direction	RefSeq_distance	dbSNP_functional_annotation	GERP_cons	SiPhy_cons	Proteins	GENCODE_id	GENCODE_direction	GENCODE_distance	RefSeq_id
1p22.1	rs481931	94570016	G	T	0.11	0.38	0.36	0.39	.	HD.CD56MESC,11_EnhWk1;BR.MYO,11_EnhWk1;PFK.3,12_EnhWk2;H1.BMP4DT,13_EnhA;PFK.2,13_EnhA;H1,12_EnhWk2;BR.H35,12_EnhWk2;H1.BMP4DM,11_EnhWk1;ADI.NUC,11_EnhWk1;PFF.2,15_EnhP;LV,11_EnhWk1;IPS.DF6,12_EnhWk2;HUES6,11_EnhWk1;PANC,11_EnhWk1;H1.DMSC,11_EnhWk1	.	NHEK,7_Weak_Enhancer	Duke,GM12892,None	PU.1_known2;Pbx3_disc3;SP2_disc2;SRF_disc2;Sin3Ak-20_disc1;YY1_disc5;p300_disc9	ABCA4	ABCA4	0	0	INT	0	0	.	ENSG00000198691.7	0	0	NM_000350
1p22.1	rs570926	94570218	T	C	0.35	0.4	0.41	0.39	.	HD.CD56MESC,11_EnhWk1;BR.MYO,11_EnhWk1;PFK.3,12_EnhWk2;H1.BMP4DT,13_EnhA;H1,12_EnhWk2;BR.H35,12_EnhWk2;H1.BMP4DM,11_EnhWk1;ADI.NUC,11_EnhWk1;PFF.2,15_EnhP;LV,11_EnhWk1;IPS.DF6,12_EnhWk2;HUES6,11_EnhWk1;PANC,11_EnhWk1;H1.DMSC,11_EnhWk1;LNG.FE,11_EnhWk1;PFK.2,14_Enh;LIV.A,11_EnhWk1	.	.	Duke,Fibrobl,None	.	ABCA4	ABCA4	0	0	INT	0	0	.	ENSG00000198691.7	0	0	NM_000350
1p22.1	rs4147816	94574780	C	T	0.13	0.38	0.37	0.39	.	CD34.MBP1562,13_EnhA	.	.	.	.	ABCA4	ABCA4	0	0	INT	0	0	.	ENSG00000198691.7	0	0	NM_000350
1p22.1	rs4147812	94575043	A	C	0.13	0.38	0.37	0.39	.	CD34.MBP1562,13_EnhA;ADI.NUC,11_EnhWk1;CD34.MBP1508,12_EnhWk2;CD34.MBP1536,12_EnhWk2;CD34.C,12_EnhWk2;CD34.MBP1480,12_EnhWk2;CD34.MBP1549,12_EnhWk2;CD34.P,12_EnhWk2;PFK.3,12_EnhWk2;SPL,11_EnhWk1;H1.BMP4DT,11_EnhWk1;SK.MUS,11_EnhWk1	.	.	.	PLZF;RORalpha1_2;RORalpha1_3	ABCA4	ABCA4	0	0	INT	0	0	.	ENSG00000198691.7	0	0	NM_000350
1p22.1	rs3827712	94575171	T	C	0.13	0.38	0.37	0.39	.	CD34.MBP1562,13_EnhA;ADI.NUC,11_EnhWk1;CD34.MBP1508,12_EnhWk2;CD34.MBP1536,12_EnhWk2;CD34.C,12_EnhWk2;CD34.MBP1480,12_EnhWk2;CD34.MBP1549,12_EnhWk2;CD34.P,12_EnhWk2;PFK.3,12_EnhWk2;SPL,11_EnhWk1;H1.BMP4DT,11_EnhWk1;SK.MUS,11_EnhWk1	.	.	AWG,HMEC,None	HDAC2_disc3	ABCA4	ABCA4	0	0	INT	0	0	.	ENSG00000198691.7	0	0	NM_000350
1p22.1	rs10782976	94581125	G	A	0.61	0.35	0.66	0.33	CD34.MBP1480,4_TssWk	H1.BMP4DT,13_EnhA;GAS,12_EnhWk2;HUES6,15_EnhP;MSC.ADIPC,11_EnhWk1	.	HepG2,6_Weak_Enhancer	Duke,Huh-7,None	Duxl;Egr-1_known4;HNF4_known4;LXR_2;Nkx2_11	ABCA4	ABCA4	0	0	INT	0	0	.	ENSG00000198691.7	0	0	NM_000350
1p22.1	rs4147803	94582293	G	C	0.4	0.43	0.35	0.37	HD.CD184EC,4_TssWk;PFF.1,6_TssD2	GAS,12_EnhWk2;MSC.ADIPC,11_EnhWk1;KID.FE,11_EnhWk1;PFF.2,12_EnhWk2;ADI.MSC,12_EnhWk2;IPS.DF19,11_EnhWk1;ES.I3,11_EnhWk1;IPS.18,15_EnhP;BR.MYO,11_EnhWk1;IPS.15,15_EnhP;HUES6,12_EnhWk2;BN.FE0,12_EnhWk2;SK.MUS62,14_Enh;NCC.GED2,11_EnhWk1;ADI.NUC,11_EnhWk1;LNG.FE,12_EnhWk2;NCC.COR2,13_EnhA;LIV.A,13_EnhA;IPS.20,15_EnhP;BN.AC,11_EnhWk1;SK.MUS,14_Enh;HD.CD56MESC,11_EnhWk1;HUES64,11_EnhWk1;H1.BMP4DT,14_E…	.	HepG2,4_Strong_Enhancer	AWG,A549,None;AWG,HUVEC,None;Duke,Chorion,None;Duke,Melano,None;Duke,ProgFib,None;UW,AG04449,None;UW,AG09309,None;UW,AG09319,None;UW,AG10803,None;UW,AoAF,None;UW,BE2_C,None;UW,BJ,None;UW,H7-hESC,None;UW,HA-sp,None;UW,HAc,None;UW,HBMEC,None;UW,HCF,None;UW,HCM,None;UW,HCPEpiC,None;UW,HConF,None;UW,HFF,None;UW,HFF-Myc,None;UW,HGF,None;UW,HIPEpiC,None;UW,HMF,None;UW,HMVEC-LLy,None;UW,HMVEC-dAd,None;U…	BDP1_disc1;Myb_2;Pax-6_1;Zfp128	ABCA4	ABCA4	0	0	INT	1	0	HepG2,CEBPB,Stanford,forskolin;HepG2,HNF4A,Stanford,forskolin;HepG2,RXRA,HudsonAlpha,None;HepG2,SIN3AK20,HudsonAlpha,None;HepG2,SP1,HudsonAlpha,None;HepG2b,TCF4,UCD,None;SK-N-SH_RA,P300,HudsonAlpha,None	ENSG00000198691.7	0	0	NM_000350
1p22.1	rs1931572	94588992	C	T	0.69	0.62	0.65	0.67	.	.	.	.	.	Hmbox1;STAT_disc6	ABCA4	ABCA4	5	2286	.	0	0	.	ENSG00000198691.7	5	2303	NM_000350
1p22.1	rs11802196	94594043	A	C	0.41	0.4	0.38	0.35	.	.	.	.	.	Gm397;Nr2f2	ABCA4	ABCA4	5	7337	.	0	0	.	ENSG00000198691.7	5	7354	NM_000350
1p22.1	rs11165081	94594080	A	C	0.31	0.39	0.38	0.35	.	.	.	.	.	.	ABCA4	ABCA4	5	7374	.	0	0	.	ENSG00000198691.7	5	7391	NM_000350
1p22.1	rs6686599	94596831	G	A	0.2	0.36	0.34	0.32	PANC.I,4_TssWk	HD.CD56MESC,11_EnhWk1;H1.BMP4DT,14_Enh;H1.DMSC,14_Enh;CHON.BMMSC,12_EnhWk2;IMR90,12_EnhWk2;PFF.2,12_EnhWk2;ADI.MSC,12_EnhWk2;BM.MSC,13_EnhA;BR.H35,12_EnhWk2;SPL,14_Enh;KID.FE,11_EnhWk1;H1.DNP,13_EnhA;BN.AG,12_EnhWk2;PFF.1,12_EnhWk2	.	HSMM,5_Strong_Enhancer;HepG2,6_Weak_Enhancer;HMEC,7_Weak_Enhancer	Duke,Stellate,None;Duke,pHTE,None;UW,HMVEC-LLy,None;UW,HMVEC-dLy-Ad,None;UW,HMVEC-dLy-Neo,None;UW,HMVEC-dNeo,None	.	ABCA4	ABCA4	5	10125	.	0	0	.	ENSG00000198691.7	5	10142	NM_000350
1q32.2	rs861020	209977111	A	G	0.89	0.82	0.81	0.78	R.MUC31,6_TssD2;DUO.MUC61,2_TssF;BR.MYO,4_TssWk;ESO,4_TssWk	PANC,11_EnhWk1;BR.H35,10_TxEnhG2;PFK.3,10_TxEnhG2;PANC.I,11_EnhWk1;HRT.FE,11_EnhWk1;R.MUC29,14_Enh;PFK.2,10_TxEnhG2;ST.MUC,14_Enh;GAS,14_Enh	.	HMEC,4_Strong_Enhancer;NHEK,4_Strong_Enhancer;Huvec,7_Weak_Enhancer	UW,HMVEC-dBl-Ad,None	Hoxa5_3;Isl2;Pdx1_1	IRF6	IRF6			INT			NHEK,POL2B,Broad,None	ENSG00000117595.6			NM_001206696
1q32.2	rs680923	209986672	T	C	0.89	0.82	0.81	0.78	.	PFK.3,14_Enh;BR.MYO,11_EnhWk1	.	HMEC,7_Weak_Enhancer	.	Rad21_disc2	IRF6	IRF6			.			.	ENSG00000117595.6			NM_001206696
1q32.2	rs642961	209989270	A	G	0.92	0.82	0.81	0.78	PFK.3,3_TssA;PFK.2,4_TssWk;BR.MYO,6_TssD2	BR.H35,11_EnhWk1;ESO,14_Enh;HD.CD184EC,12_EnhWk2;CD34.MBP1562,12_EnhWk2;ST.SMUS28,12_EnhWk2;CD4.MP,11_EnhWk1;HUES6,12_EnhWk2;PANC,11_EnhWk1;IPS.20,12_EnhWk2;MSC.ADIPC,11_EnhWk1;IMR90,12_EnhWk2;ES.I3,11_EnhWk1;H1.BMP4DT,13_EnhA	.	NHEK,4_Strong_Enhancer;HMEC,4_Strong_Enhancer;GM12878,7_Weak_Enhancer	AWG,HMEC,None;UW,HRPEpiC,None;UW,WERI-Rb-1,None	.	IRF6	IRF6			.			MCF10A-Er-Src,POL2,Harvard(Weissman),TAM_1uM_36hr;NHEK,POL2B,Broad,None	ENSG00000117595.6			NM_001206696
1q32.2	rs126280	210019824	A	G	0.83	0.77	0.8	0.75	.	NCC.GED2,13_EnhA;IMR90,9_TxEnhG1;NCC.COR2,11_EnhWk1;H1.DMSC,11_EnhWk1;PFF.1,9_TxEnhG1;PFF.2,11_EnhWk1;BR.H35,9_TxEnhG1;MSC.ADIPC,9_TxEnhG1;ADI.MSC,9_TxEnhG1;BN.AC,9_TxEnhG1	.	.	.	Ik-3;NF-kappaB_disc2;NF-kappaB_disc4;NF-kappaB_known2;NF-kappaB_known4	DIEXF	DIEXF			INT			.	ENSG00000117597.12			NM_014388
1q32.2	rs7548533	210040672	C	T	0.67	0.69	0.73	0.61	.	BN.ITL,14_Enh;BN.CC,14_Enh;BN.AC,14_Enh	.	.	.	HP1-site-factor	DIEXF	DIEXF			.			.	ENSG00000117597.12			NM_014388
1q32.2	rs2064163	210048819	G	T	0.51	0.32	0.43	0.16	BN.AC,2_TssF	H1.DMSC,14_Enh;PFF.2,14_Enh;BR.H35,11_EnhWk1;PFK.2,11_EnhWk1;BN.GM2,11_EnhWk1;PFM.2,13_EnhA;BN.MFL,14_Enh;H9,12_EnhWk2;IMR90,13_EnhA;BN.FE2,14_Enh;IPS.20,12_EnhWk2;NCC.COR2,13_EnhA;BN.SN,11_EnhWk1;HUES64,12_EnhWk2;BN.HM150,14_Enh;IPS.15,13_EnhA;HUES6,12_EnhWk2;CHON.BMMSC,11_EnhWk1;HUES48,12_EnhWk2;BN.AG,13_EnhA;BN.ITL,13_EnhA;BN.FE0,11_EnhWk1;PFF.1,13_EnhA;PFK.3,13_EnhA;BN.CC,13_EnhA;PFM.1,13_Enh…	.	NHEK,5_Strong_Enhancer;HMEC,5_Strong_Enhancer;HepG2,6_Weak_Enhancer;Huvec,6_Weak_Enhancer;NHLF,6_Weak_Enhancer;HSMM,5_Strong_Enhancer	.	Nanog_disc4;Pou5f1_disc1;Sox_3;TCF4_known2	DIEXF	DIEXF			.			.	ENSG00000117597.12			NM_014388
1q32.2	rs9430019	210050794	T	C	0.67	0.69	0.73	0.61	.	PFK.2,11_EnhWk1;PFM.2,13_EnhA;PFM.3,13_EnhA;ADI.MSC,11_EnhWk1;MUS.SC,13_EnhA;H1.DMSC,14_Enh;BN.ITL,14_Enh;BN.AG,14_Enh;BN.HM150,14_Enh;PFF.1,11_EnhWk1;BN.AC,14_Enh;BN.CC,14_Enh;PFK.3,13_EnhA;PFM.1,11_EnhWk1	.	NHEK,5_Strong_Enhancer;HMEC,5_Strong_Enhancer;Huvec,6_Weak_Enhancer	.	DMRT1;DMRT5;DMRT7;Pax-5_disc4	DIEXF	DIEXF			.			HUVEC,GATA2,UCD,None;HeLa-S3,AP2ALPHA,UCD,None;HeLa-S3,AP2GAMMA,UCD,None;HeLa-S3,JUND,Stanford,None	ENSG00000117597.12			NM_014388
1q32.2	rs10863794	210064188	C	T	0.32	0.34	0.25	0.43	.	PFM.2,11_EnhWk1;PFM.3,13_EnhA;PFK.3,13_EnhA;BR.H35,11_EnhWk1;PFK.2,11_EnhWk1;ADI.MSC,13_EnhA;PFF.1,11_EnhWk1;MUS.SC,13_EnhA;IPS.DF6,12_EnhWk2;IMR90,11_EnhWk1;PFF.2,11_EnhWk1;BR.MYO,12_EnhWk2;MSC.ADIPC,12_EnhWk2;BM.MSC,11_EnhWk1	.	HMEC,5_Strong_Enhancer;HSMM,7_Weak_Enhancer;NHLF,6_Weak_Enhancer;NHEK,4_Strong_Enhancer;Huvec,7_Weak_Enhancer	UW,BE2_C,None	.	DIEXF	DIEXF	3	33277	.	0	0	.	ENSG00000117597.12	3	38629	NM_014388
2p25.1	rs287980	9971366	G	A	0.54	0.8	0.74	0.78	R.MUC31,2_TssF;R.MUC29,4_TssWk	DUO.MUC61,12_EnhWk2;PFM.3,11_EnhWk1;GAS,14_Enh;PFM.2,11_EnhWk1;ESO,14_Enh;KID.FE,12_EnhWk2;ST.MUC,13_EnhA;BR.MYO,11_EnhWk1;BR.H35,11_EnhWk1;ADI.MSC,11_EnhWk1;IPS.15,12_EnhWk2;H1.BMP4DT,13_EnhA;PFF.1,11_EnhWk1;BN.GM2,12_EnhWk2;LNG.FE,12_EnhWk2;PFK.3,13_EnhA;PANC,11_EnhWk1;H1,12_EnhWk2;PFK.2,13_EnhA;H1.BMP4DM,11_EnhWk1	HepG2,3_Poised_Promoter	NHEK,4_Strong_Enhancer;K562,6_Weak_Enhancer;H1,7_Weak_Enhancer;HMEC,7_Weak_Enhancer	AWG,K562,None	ATF3_known8	TAF1B	TAF1B	5	12203	.	0	0	.	ENSG00000115750.10	5	12116	NM_005680
2p25.1	rs287982	9972442	C	T	0.56	0.8	0.74	0.78	PFF.2,6_TssD2	ESO,14_Enh;BR.H35,11_EnhWk1;ADI.MSC,11_EnhWk1;H1.BMP4DT,13_EnhA;PFF.1,11_EnhWk1;PFK.3,11_EnhWk1;GAS,11_EnhWk1;PFK.2,11_EnhWk1	.	HMEC,7_Weak_Enhancer;K562,7_Weak_Enhancer;NHEK,7_Weak_Enhancer	.	GATA_disc3;GATA_known8;HDAC2_disc6;Irf_disc5;PU.1_disc3	TAF1B	TAF1B	5	11127	.	0	0	.	ENSG00000115750.10	5	11040	NM_005680
2p24.2	rs4832465	16708548	T	G	0.6	0.48	0.7	0.3	.	.	.	.	.	CEBPG;Foxl1_1;GATA_known8;Hdx;Hoxa9;PLZF;Pou1f1_2;Pou4f3	AC104623.2	FAM49A			.			K562,USF1,HudsonAlpha,None	ENSG00000237633.1			NM_030797
2p24.2	rs4832468	16710565	C	T	0.69	0.48	0.7	0.3	.	.	.	.	.	.	AC104623.2	FAM49A			.			.	ENSG00000237633.1			NM_030797
2p24.2	rs10172734	16733054	G	A	0.62	0.47	0.67	0.3	.	.	.	.	Duke,PanIsletD,None	.	FAM49A	FAM49A			U3			.	ENSG00000197872.7			NM_030797
2p24.2	rs7552	16733928	A	G	0.71	0.48	0.7	0.3	.	.	.	.	.	BRCA1_known1;TBX5_1	FAM49A	FAM49A			U3			.	ENSG00000197872.7			NM_030797
4p16.2	rs34246903	4794195	A	C	0.57	0.23	0.38	0.33	ADI.MSC,2_TssF;MSC.ADIPC,2_TssF	IPS.20,15_EnhP;BM.MSC,12_EnhWk2;IPS.18,15_EnhP;SPL,14_Enh	.	NHLF,6_Weak_Enhancer	.	Myc_known9;NF-E2_disc2;Pou1f1_2;RFX5_disc1;RFX5_known3;RFX5_known4;SREBP_known4	MSX1	MSX1	5	67195	.	0	0	.	ENSG00000163132.6	5	67197	NM_002448
4p16.2	rs1907989	4818925	A	G	0.3	0.43	0.53	0.36	.	.	.	.	Duke,Melano,None	PU.1_disc3;RXRA_known6	MSX1	MSX1			.			.	ENSG00000163132.6			NM_002448
4q28.1	rs908822	124906257	C	T	0.02	0.02	0.07	0.06	.	LV,14_Enh;MSC.ADIPC,14_Enh;H1.DMSC,9_TxEnhG1;MUS.SC,11_EnhWk1	.	HSMM,7_Weak_Enhancer;NHLF,7_Weak_Enhancer;Huvec,5_Strong_Enhancer	AWG,HSMM,None;AWG,HSMMtube,None;UW,AoAF,None;UW,HCF,None;UW,HFF-Myc,None;UW,HMVEC-LLy,None;UW,NHDF-Ad,None;UW,NHDF-neo,None	AP-2rep;HEY1_disc2;Nanog_disc3	RP11-93L9.1	LOC285419			.			.	ENSG00000249464.1			NR_027105
4q28.1	rs1519243	124980267	G	A	0.03	0.12	0.07	0.15	.	PFK.3,14_Enh;MUS.SC,14_Enh;HRT.FE,14_Enh	.	.	.	BATF_disc3;CTCF_disc10;Dbx1;HP1-site-factor;Lmo2-complex_1;TATA_known4;ZEB1_known3	CTD-2325B11.1	LOC285419	3	128748	.	0	0	.	ENSG00000249837.1	3	90264	NR_027105
5p12	rs6859263	44066093	A	G	0.12	0.14	0.21	0.13	.	.	.	.	.	BDP1_disc2	U6	FGF10	3	239002	.	0	0	.	ENSG00000212561.1	3	632	NM_004465
5p12	rs10462065	44068846	C	A	0.01	0.09	0.21	0.1	.	.	.	.	.	TBX5_2;Zic_1	U6	FGF10	3	236249	.	1	1	.	ENSG00000212561.1	5	2012	NM_004465
5p12	rs77506211	44243805	T	C	0.01	0.17	0.2	0.1	.	.	.	.	.	GATA_known8;Irx;Pou5f1_known1;Sox_4;TFIIA	FGF10	FGF10	3	61290	.	0	0	.	ENSG00000070193.4	3	59840	NM_004465
6p24.3	rs957122	9413488	C	T	0.78	0.56	0.63	0.64	.	.	.	.	UW,NB4,None	.	OFCC1	LOC100506207			.			AG09309,CTCF,UW,None;AoAF,CTCF,UW,None;GM06990,CTCF,UW,None;GM12872,CTCF,UW,None;GM12874,CTCF,UW,None;GM12875,CTCF,UW,None;GM12878,CTCF,Broad,None;GM12878,RAD21,Stanford,None;GM12878,SMC3,Stanford,None;HA-sp,CTCF,UW,None;HBMEC,CTCF,UW,None;HCFaa,CTCF,UW,None;HEEpiC,CTCF,UW,None;HEK293,CTCF,UW,None;HMEC,CTCF,Broad,None;HMF,CTCF,UW,None;HRE,CTCF,UW,None;HSMM,CTCF,Broad,None;HSMMtube,CTCF,Broad,None…	ENSG00000181355.14			NR_038980
6p24.3	rs9380620	9418280	C	T	0.33	0.27	0.38	0.27	.	HD.CD184EC,12_EnhWk2	.	.	.	p300_disc5;p300_known1	OFCC1	LOC100506207			.			.	ENSG00000181355.14			NR_038980
6p24.3	rs1015137	9436244	C	T	0.37	0.27	0.38	0.3	.	HRT.FE,12_EnhWk2	.	.	.	.	OFCC1	LOC100506207			.			.	ENSG00000181355.14			NR_038980
6p24.3	rs7771515	9442330	G	A	0.27	0.24	0.38	0.22	.	.	.	.	.	HDAC2_disc6	OFCC1	LOC100506207			.			.	ENSG00000181355.14			NR_038980
6p24.3	rs9381107	9469238	G	A	0.14	0.21	0.35	0.16	.	.	.	.	.	GR_known6;Mef2_known5	OFCC1	LOC100506207			.			.	ENSG00000181355.14			NR_038980
6p24.3	rs1001384	9485556	G	A	0.1	0.23	0.34	0.25	.	PFM.2,11_EnhWk1;PFF.1,11_EnhWk1;ADI.MSC,13_EnhA;BR.H35,14_Enh;PFK.3,11_EnhWk1;PFF.2,12_EnhWk2;PFM.3,13_EnhA;ESO,12_EnhWk2	.	NHEK,7_Weak_Enhancer;NHLF,7_Weak_Enhancer	.	STAT_disc6;ZNF263_disc1	OFCC1	LOC100506207			.			.	ENSG00000181355.14			NR_038980
8p11.23	rs16887244	38031345	A	G	0.14	0.23	0.33	0.26	BM.MSC,2_TssF;MUS.SC,2_TssF;MSC.ADIPC,2_TssF;CHON.BMMSC,2_TssF;ADI.MSC,2_TssF;PFF.1,3_TssA;HD.CD56MESC,2_TssF;PFF.2,4_TssWk	PANC.I,14_Enh;LIV.A,11_EnhWk1;ST.MUC,14_Enh;CD34.MBP1536,14_Enh;BN.SN,14_Enh;H1.DMSC,14_Enh;R.SMUS,11_EnhWk1;ST.SMUS28,11_EnhWk1;CC.TPC,14_Enh;PFK.3,11_EnhWk1;BR.H35,13_EnhA;SK.MUS62,11_EnhWk1;ADI.NUC,14_Enh;PFM.2,13_EnhA;COL.SMUS,14_Enh;PFM.1,11_EnhWk1;CD4.MP,11_EnhWk1;DUO.SMUS,13_EnhA;HRT.FE,13_EnhA;CD4.NP,11_EnhWk1;PFM.3,13_EnhA;DUO.MUC61,11_EnhWk1;PFK.2,13_EnhA;NCC.GED2,13_EnhA;BN.ITL,11_EnhW…	HepG2,2_Weak_Promoter;GM12878,2_Weak_Promoter	HSMM,4_Strong_Enhancer;HMEC,5_Strong_Enhancer;Huvec,4_Strong_Enhancer;K562,4_Strong_Enhancer;NHLF,4_Strong_Enhancer;NHEK,6_Weak_Enhancer	AWG,HUVEC,None	Fox;SIX5_disc4;ZEB1_known4	LSM1	LSM1	0	0	INT	0	0	.	ENSG00000175324.5	0	0	NM_014462
8p11.23	rs17435276	38033004	A	C	0.14	0.23	0.33	0.28	H1.BMP4DT,4_TssWk;NCC.GED2,2_TssF;PFM.2,3_TssA;BN.ITL,4_TssWk;PANC,4_TssWk;CD34.MBP1562,2_TssF;PFM.1,3_TssA;HD.CD56MESC,3_TssA;ADI.MSC,3_TssA;HUES6,3_TssA;BR.H35,3_TssA;HRT.FE,2_TssF;H1.DMSC,4_TssWk;H1,4_TssWk;IPS.DF6,4_TssWk;COL.MUC32,2_TssF;R.MUC31,2_TssF;CD34.MBP1508,2_TssF;BN.CC,6_TssD2;CD34.C,2_TssF;CCCRA.NP,6_TssD2;CCIP.LSTP,6_TssD2;CHON.BMMSC,2_TssF;CD3.P,2_TssF;IPS.DF19,4_TssWk;PFK.2,5_Ts…	CCCRO.MP,11_EnhWk1;BN.FE0,13_EnhA;SK.MUS62,13_EnhA	GM12878,2_Weak_Promoter;K562,1_Active_Promoter;NHLF,2_Weak_Promoter;HepG2,1_Active_Promoter;H1,2_Weak_Promoter;HSMM,1_Active_Promoter;Huvec,1_Active_Promoter;NHEK,1_Active_Promoter;HMEC,1_Active_Promoter	.	UW,SK-N-MC,None	ATF3_disc1;BHLHE40_known1;HNF1_7;Myc_disc1;NF-E2_disc2;NR4A_known1;SREBP_known4;TFE	LSM1	LSM1	0	0	INT	0	0	.	ENSG00000175324.5	0	0	NM_014462
8p11.23	rs11783967	38036165	A	G	0.25	0.28	0.33	0.25	PFF.1,3_TssA;SK.MUS,6_TssD2;CCIP.LSMPTP,6_TssD2;CD34.MBP1562,2_TssF;ST.SMUS28,6_TssD2;HUES48,4_TssWk;IPS.15,4_TssWk;H1,4_TssWk;PFM.1,4_TssWk;CD4.MP,6_TssD2;IPS.20,4_TssWk;BN.AC,4_TssWk;R.SMUS,4_TssWk;H9,4_TssWk;R.MUC31,6_TssD2;BN.ITL,4_TssWk;HUES64,4_TssWk;PANC.I,4_TssWk;KID.FE,4_TssWk;CD34.MBP1549,4_TssWk;PFK.2,3_TssA;ADI.MSC,4_TssWk;CHON.BMMSC,5_TssD1;PFF.2,4_TssWk;BN.HM150,4_TssWk;CD34.MBP1508…	CCCRO.MP,11_EnhWk1;CD4.NP,11_EnhWk1;CD8.NP,11_EnhWk1;SK.MUS62,11_EnhWk1;BN.SN,14_Enh;CCIP.LSTP,11_EnhWk1;CD8.MP,13_EnhA;COL.SMUS,11_EnhWk1;ST.MUC,14_Enh;BN.FE0,11_EnhWk1;CD34.MBP1536,14_Enh;COL.MUC32,11_EnhWk1;IPS.18,12_EnhWk2;CD34.MBP1480,11_EnhWk1;NCC.COR2,11_EnhWk1;CD34.C,13_EnhA;CCC.TREGP,11_EnhWk1;CC.TPC,13_EnhA;DUO.SMUS,11_EnhWk1;PANC,11_EnhWk1;CD3.P,11_EnhWk1;ADI.NUC,13_EnhA;HRT.FE,11_EnhW…	K562,1_Active_Promoter;HepG2,1_Active_Promoter;GM12878,2_Weak_Promoter;NHLF,2_Weak_Promoter	H1,6_Weak_Enhancer;Huvec,6_Weak_Enhancer;HMEC,6_Weak_Enhancer;NHEK,6_Weak_Enhancer;HSMM,6_Weak_Enhancer	UW,RPTEC,None	Foxp3;Maf_known1	BAG4	BAG4	0	0	INT	0	0	.	ENSG00000156735.6	0	0	NM_001204878
8p11.23	rs7836805	38063235	C	A	0.25	0.28	0.33	0.25	.	IMR90,14_Enh	.	.	Duke,Fibrobl,None;UW,AG04450,None;UW,HMVEC-dBl-Neo,None;UW,HMVEC-dLy-Neo,None;UW,HRCEpiC,None;UW,NH-A,None;UW,WI-38,4OHTAM_20nM_72hr;UW,WI-38,None	Bach1;Cdc5	BAG4	BAG4	0	0	INT	0	0	.	ENSG00000156735.6	0	0	NM_001204878
8p11.23	rs16887273	38101003	A	G	0.13	0.26	0.33	0.25	.	.	.	.	.	Ehf;Elf3;Elf5;Ets_disc2;Foxo_2	DDHD2	DDHD2	0	0	INT	0	0	.	ENSG00000085788.9	0	0	NM_001164232
8p11.23	rs2898674	38110215	T	C	0.14	0.26	0.33	0.25	.	.	.	.	.	.	DDHD2	DDHD2	0	0	INT	0	0	.	ENSG00000085788.9	0	0	NM_001164232
8p11.23	rs1906672	38130025	G	A	0.18	0.27	0.34	0.24	.	HRT.FE,11_EnhWk1;H1.BMP4DM,14_Enh;CCIP.LSMPTP,14_Enh;CD19.P,13_EnhA;IMR90,11_EnhWk1;LV,11_EnhWk1;PFK.3,9_TxEnhG1;HD.CD184EC,14_Enh;H1.DMSC,14_Enh;PFK.2,9_TxEnhG1	.	GM12878,7_Weak_Enhancer;NHLF,7_Weak_Enhancer	AWG,H1-hESC,None;AWG,HSMMtube,None;Duke,Fibrobl,None;Duke,Gliobla,None;Duke,PanIsletD,None;Duke,ProgFib,None;UW,AG04449,None;UW,HA-h,None;UW,HA-sp,None;UW,HAEpiC,None;UW,HAc,None;UW,HBMEC,None;UW,HCPEpiC,None;UW,HFF,None;UW,HNPCEpiC,None;UW,HRCEpiC,None;UW,HRE,None;UW,NH-A,None;UW,NHLF,None;UW,RPTEC,None	Pou2f2_disc2;SZF1-1	DDHD2	WHSC1L1	3	2534	.	0	0	.	ENSG00000085788.9	0	0	NM_023034
8p11.23	rs1488934	38133612	C	T	0.2	0.27	0.33	0.24	.	CD34.C,9_TxEnhG1;CD19.P,9_TxEnhG1;BN.ITL,9_TxEnhG1;PFM.1,9_TxEnhG1;CD34.P,9_TxEnhG1	.	.	.	EBF_known3;Myc_disc4	RP11-513D5.5	WHSC1L1	0	0	INT	0	0	.	ENSG00000255487.1	0	0	NM_023034
8p11.23	rs1488935	38133793	G	A	0.2	0.27	0.33	0.24	.	CD34.C,9_TxEnhG1;CD19.P,9_TxEnhG1;BN.ITL,9_TxEnhG1;PFM.1,9_TxEnhG1;CD34.P,9_TxEnhG1	.	.	.	Hoxa5_1	RP11-513D5.5	WHSC1L1	0	0	INT	0	0	.	ENSG00000255487.1	0	0	NM_023034
8p11.23	rs7845911	38135412	T	C	0.2	0.25	0.33	0.23	.	CD19.P,13_EnhA;HRT.FE,11_EnhWk1;DUO.MUC61,11_EnhWk1;R.MUC31,11_EnhWk1;ST.MUC,11_EnhWk1;LV,14_Enh;R.MUC29,11_EnhWk1	.	.	.	Myb_1;Myb_2;Myb_3	WHSC1L1	WHSC1L1	0	0	INT	0	0	.	ENSG00000147548.11	0	0	NM_023034
8p11.23	rs10101168	38193518	C	T	0.2	0.26	0.33	0.24	.	BR.MYO,9_TxEnhG1;ESO,9_TxEnhG1;BR.H35,9_TxEnhG1	.	.	AWG,K562,None	ERalpha-a_known4;IRC900814;THAP1_disc1;YY1_disc1	RP11-513D5.2	WHSC1L1	0	0	INT	0	0	K562,GATA2,HudsonAlpha,None;K562,POL24H8,HudsonAlpha,None;K562,TAL1,Stanford,None	ENSG00000254898.1	0	0	NM_017778
8p11.23	rs11774214	38212413	T	G	0.2	0.27	0.33	0.25	.	CCIP.LSMPTP,11_EnhWk1;CD3.P,11_EnhWk1;CCCRA.NP,11_EnhWk1;CD4.MP,11_EnhWk1;BN.SN,11_EnhWk1;CC.TPC,13_EnhA;CD4.NP,11_EnhWk1;BN.HM150,11_EnhWk1;PFM.3,11_EnhWk1;ST.MUC,11_EnhWk1;HRT.FE,11_EnhWk1;BN.ITL,11_EnhWk1;BN.AG,11_EnhWk1;HD.CD184EC,11_EnhWk1;LV,11_EnhWk1;BN.AC,11_EnhWk1	.	.	.	PPAR_1	WHSC1L1	WHSC1L1	0	0	INT	0	0	.	ENSG00000147548.11	0	0	NM_017778
8p11.23	rs10107763	38232738	G	T	0.21	0.27	0.33	0.25	.	CCIP.LSMPTP,11_EnhWk1;ADI.NUC,11_EnhWk1;LIV.A,11_EnhWk1;CC.TPC,14_Enh;CCCRO.MP,11_EnhWk1	.	.	.	PRDM1_disc1;Pax-5_disc4	WHSC1L1	WHSC1L1	0	0	INT	0	0	.	ENSG00000147548.11	0	0	NM_017778
8p11.23	rs10095753	38236890	G	A	0.21	0.28	0.33	0.24	PFF.2,4_TssWk;CCIP.LSTP,4_TssWk;CCIP.LSMPTP,3_TssA;MSC.ADIPC,6_TssD2;BN.GM2,4_TssWk	CD4.MP,11_EnhWk1;PFF.1,14_Enh;CCC.TREGP,14_Enh;BN.FE0,11_EnhWk1;BN.MFL,14_Enh;PFM.2,14_Enh;BN.FE1,11_EnhWk1;NCC.GED2,11_EnhWk1;PFM.3,11_EnhWk1;ADI.NUC,14_Enh;CC.TPC,13_EnhA;CD15.P,13_EnhA;ST.SMUS28,12_EnhWk2;LV,14_Enh;CD8.MP,11_EnhWk1;DUO.SMUS,11_EnhWk1;CD3.P,11_EnhWk1;CD34.MBP1480,11_EnhWk1;CD19.P,11_EnhWk1;CD4.NP,11_EnhWk1;DUO.MUC61,11_EnhWk1;CCCRA.NP,11_EnhWk1;BR.MYO,11_EnhWk1;NCC.COR2,13_EnhA…	GM12878,2_Weak_Promoter	NHLF,6_Weak_Enhancer;HMEC,6_Weak_Enhancer;HSMM,6_Weak_Enhancer;Huvec,7_Weak_Enhancer;K562,6_Weak_Enhancer	.	HP1-site-factor	WHSC1L1	WHSC1L1	0	0	INT	0	0	.	ENSG00000147548.11	0	0	NM_017778
8p11.23	rs12678205	38240008	A	G	0.23	0.27	0.33	0.25	CCIP.LSTP,3_TssA;CCC.TMP,3_TssA;IMR90,3_TssA;HD.CD184EC,3_TssA;CCIP.LSMPTP,3_TssA;BN.FE2,3_TssA;BN.GM2,3_TssA;PFM.2,3_TssA;BN.FE1,3_TssA;IPS.20,5_TssD1;MUS.SC,3_TssA;CCC.TREGP,3_TssA;ADI.MSC,3_TssA;BR.MYO,3_TssA;ST.MUC,3_TssA;CD4.NP,3_TssA;BM.MSC,3_TssA;HUES6,3_TssA;CCCRO.MP,3_TssA;PFM.1,3_TssA;HD.CD56MESC,3_TssA;CD4.MP,3_TssA;CCCRA.NP,3_TssA;PFM.3,3_TssA;H1.BMP4DM,3_TssA;IPS.DF19,3_TssA;LNG.FE,3…	SK.MUS62,14_Enh	HMEC,1_Active_Promoter;NHLF,1_Active_Promoter;GM12878,1_Active_Promoter;NHEK,1_Active_Promoter;HSMM,1_Active_Promoter;K562,1_Active_Promoter;Huvec,1_Active_Promoter;H1,1_Active_Promoter;HepG2,1_Active_Promoter	.	AWG,GM12878,None;AWG,MCF-7,None;Duke,Chorion,None;Duke,FibroP,None;Duke,Hepatocytes,None;Duke,LNCaP,androgen;Duke,MCF-7,Hypoxia_LacAcid;Duke,RWPE1,None;Duke,pHTE,None;UW,AG04450,None;UW,BE2_C,None;UW,BJ,None;UW,HA-sp,None;UW,HAEpiC,None;UW,HCF,None;UW,HCFaa,None;UW,HCPEpiC,None;UW,HCT-116,None;UW,HConF,None;UW,HEEpiC,None;UW,HFF,None;UW,HFF-Myc,None;UW,HGF,None;UW,HIPEpiC,None;UW,HL-60,None;UW,HM…	BDP1_disc3;NRSF_disc4;PU.1_disc3;Znf143_disc3	WHSC1L1	WHSC1L1	5	217	.	0	0	A549,POL2,HudsonAlpha,DEX_100nM;A549,POL2,HudsonAlpha,EtOH_0.02pct;ECC-1,POL2,HudsonAlpha,DMSO_0.02pct;GM12878,EGR1,HudsonAlpha,None;GM12878,ELF1,HudsonAlpha,None;GM12878,GABP,HudsonAlpha,None;GM12878,PAX5N19,HudsonAlpha,None;GM12878,POL2,HudsonAlpha,None;GM12878,POL2,Stanford,None;GM12878,POL2,Stanford,None;GM12878,POL2,UT-A,None;GM12878,POL24H8,HudsonAlpha,None;GM12878,PU1,HudsonAlpha,None;GM12…	ENSG00000147548.11	5	217	NM_017778
8p11.23	rs11986274	38259481	T	C	0.21	0.28	0.37	0.25	PANC.I,6_TssD2	BR.MYO,11_EnhWk1;BM.MSC,13_EnhA;NCC.COR2,11_EnhWk1;ESO,14_Enh;ST.MUC,11_EnhWk1;PFK.2,11_EnhWk1;PFF.2,11_EnhWk1;LIV.A,11_EnhWk1;CD15.P,13_EnhA;ADI.MSC,11_EnhWk1;MUS.SC,13_EnhA;CHON.BMMSC,13_EnhA;MSC.ADIPC,11_EnhWk1;BR.H35,11_EnhWk1;IMR90,13_EnhA;KID.FE,11_EnhWk1;PFK.3,13_EnhA;R.MUC31,11_EnhWk1;ST.SMUS28,11_EnhWk1;BN.AC,11_EnhWk1;PANC,13_EnhA;ES.I3,11_EnhWk1;BN.FE1,15_EnhP;BN.GM2,11_EnhWk1;H1.DNP,1…	.	HSMM,5_Strong_Enhancer;NHLF,5_Strong_Enhancer;HMEC,5_Strong_Enhancer;Huvec,5_Strong_Enhancer;NHEK,5_Strong_Enhancer	AWG,HMEC,None;Duke,AoSMC,None;Duke,RWPE1,None;UW,HA-h,None;UW,HCT-116,None;UW,HConF,None;UW,HVMF,None	TR4_disc2	LETM2	LETM2	0	0	INT	0	0	HeLa-S3,STAT1,Stanford,IFNg30;MCF10A-Er-Src,STAT3,Harvard(Weissman),TAM_1uM_36hr	ENSG00000165046.8	0	0	NM_001199660
8p11.23	rs13317	38269514	T	C	0.21	0.28	0.37	0.25	LIV.A,2_TssF;DUO.MUC61,6_TssD2;R.MUC31,6_TssD2;SK.MUS63,6_TssD2;BN.AG,2_TssF;SK.MUS,6_TssD2;ST.SMUS28,6_TssD2;BM.MSC,2_TssF	BR.MYO,9_TxEnhG1;BN.HM150,11_EnhWk1;HUES64,9_TxEnhG1;BN.AC,11_EnhWk1;SK.MUS62,11_EnhWk1;IPS.18,9_TxEnhG1;HUES48,9_TxEnhG1;IPS.20,9_TxEnhG1;HD.CD56MESC,9_TxEnhG1;H1,9_TxEnhG1;COL.SMUS,13_EnhA;ADI.NUC,13_EnhA;HRT.FE,12_EnhWk2;BN.MFL,14_Enh;BN.SN,11_EnhWk1;ES.I3,13_EnhA;PFM.2,11_EnhWk1;PFM.3,11_EnhWk1;BN.CC,11_EnhWk1;CD15.P,11_EnhWk1;CHON.BMMSC,13_EnhA;HUES6,9_TxEnhG1;R.SMUS,11_EnhWk1;ADI.MSC,13_Enh…	.	NHLF,5_Strong_Enhancer;Huvec,6_Weak_Enhancer;HSMM,5_Strong_Enhancer;HMEC,6_Weak_Enhancer;HepG2,5_Strong_Enhancer;NHEK,6_Weak_Enhancer	Duke,CLL,None;Duke,Fibrobl,None;Duke,H9ES,None;Duke,Hepatocytes,None;UW,AG09319,None;UW,BJ,None;UW,HA-sp,None;UW,HMVEC-LLy,None;UW,HMVEC-dNeo,None;UW,HRCEpiC,None;UW,HVMF,None;UW,Monocytes-CD14+_RO01746,None;UW,WI-38,None	.	FGFR1	FGFR1	0	0	U3	0	0	K562,CEBPB,Stanford,None	ENSG00000077782.15	0	0	NM_023105
8p11.23	rs3925	38281658	G	A	0.1	0.26	0.33	0.25	.	MSC.ADIPC,9_TxEnhG1;KID.FE,11_EnhWk1;PFF.2,9_TxEnhG1;ADI.NUC,9_TxEnhG1;COL.SMUS,9_TxEnhG1;ST.SMUS28,9_TxEnhG1;LV,9_TxEnhG1	.	.	UW,Adult_CD4_Th0,None	GR_known2;Sin3Ak-20_disc1	RP11-350N15.4	FGFR1	0	0	INT	0	0	.	ENSG00000255201.1	0	0	NM_023105
8p11.23	rs3779921	38283208	C	A	0.11	0.26	0.33	0.25	.	.	.	.	.	ERalpha-a_known1;FXR_3;RXRA_known2;Smad4	RP11-350N15.4	FGFR1	0	0	INT	0	0	HSMMtube,CTCF,Broad,None;HUVEC,CTCF,Broad,None	ENSG00000255201.1	0	0	NM_023105
8q21.3	rs1507883	88856948	A	G	0.19	0.25	0.34	0.16	.	ADI.MSC,12_EnhWk2;BR.MYO,12_EnhWk2;PFM.3,14_Enh	.	.	.	CEBPB_known4;Mef2_disc1	DCAF4L2	DCAF4L2	3	26021	.	0	0	.	ENSG00000176566.3	3	26024	NM_152418
8q21.3	rs12543318	88868340	C	A	0.8	0.57	0.41	0.66	.	.	.	.	UW,BJ,None	ATF3_known3	DCAF4L2	DCAF4L2			.			.	ENSG00000176566.3			NM_152418
8q21.3	rs10955427	88868928	T	C	0.69	0.39	0.32	0.34	.	.	.	.	.	Arid3a_2;Cdx;Hoxa13;Hoxa9;Hoxb13;Hoxd10;Pou2f2_known2;Pou3f2_2;Pou4f3	DCAF4L2	DCAF4L2	3	14041	.	0	0	.	ENSG00000176566.3	3	14044	NM_152418
8q21.3	rs1034832	88918331	T	G	0.55	0.44	0.38	0.53	.	PFM.3,11_EnhWk1;HD.CD184EC,12_EnhWk2;SPL,12_EnhWk2	.	Huvec,7_Weak_Enhancer	.	HMG-IY_2;Irx;Pou2f2_known2;Pou2f2_known8;Pou3f3;Sox_6;TEF;Zfp105	DCAF4L2	DCAF4L2			.			.	ENSG00000176566.3			NM_152418
8q21.3	rs11782427	88937177	G	A	0.09	0.24	0.38	0.26	.	.	.	.	.	Egr-1_disc5;GLI;HNF1_5;HNF1_6;HNF1_7;Mef2_known1;Mef2_known4;Mrg1::Hoxa9_1;SRF_known1;Zic_2;Zic_3	CTB-118P15.2	DCAF4L2			.			.	ENSG00000253171.1			NM_152418
8q22.1	rs6997115	95365885	G	A	0.37	0.51	0.47	0.35	.	PFK.2,11_EnhWk1;MUS.SC,11_EnhWk1;HD.CD56MESC,11_EnhWk1	.	.	.	GR_known9	RAD54B	RAD54B			.			.	ENSG00000197275.8			NM_012415
8q22.1	rs10956911	95383875	T	C	0.37	0.49	0.47	0.32	.	.	.	.	.	PPAR_1;Zfp691	RAD54B	RAD54B			.			.	ENSG00000197275.8			NM_012415
8q22.1	rs12681366	95401265	T	C	0.35	0.49	0.48	0.35	.	.	.	.	UW,BE2_C,None	.	RAD54B	RAD54B			INT			.	ENSG00000197275.8			NM_012415
8q22.1	rs2291439	95419698	A	G	0.35	0.5	0.48	0.37	.	CD3.P,11_EnhWk1;HRT.FE,12_EnhWk2;CD4.NP,12_EnhWk2;HD.CD184EC,11_EnhWk1;CCIP.LSTP,11_EnhWk1	.	.	Duke,Melano,None	Egr-1_disc4;Ets_disc1;Pax-4_5;SIX5_disc4	RAD54B	RAD54B			SYN			.	ENSG00000197275.8			NM_012415
8q22.1	rs3019281	95450289	T	C	0.09	0.33	0.45	0.34	HUES48,6_TssD2;IPS.20,2_TssF;HD.CD184EC,6_TssD2	IPS.DF6,14_Enh;IPS.DF19,14_Enh;PFM.1,11_EnhWk1;H1,14_Enh;H9,14_Enh;H1.BMP4DM,14_Enh;CD3.P,13_EnhA;HRT.FE,11_EnhWk1;LNG.FE,14_Enh;NCC.GED2,11_EnhWk1;CCIP.LSMPTP,11_EnhWk1;PFM.2,11_EnhWk1;BN.GM2,11_EnhWk1;ST.MUC,14_Enh;IPS.15,11_EnhWk1;PFM.3,13_EnhA;ADI.MSC,13_EnhA;HD.CD56MESC,11_EnhWk1;BN.FE0,11_EnhWk1;ES.I3,11_EnhWk1;BN.FE1,12_EnhWk2;NCC.COR2,11_EnhWk1;BN.AG,14_Enh;BN.CC,12_EnhWk2;IPS.18,13_EnhA;…	.	H1,6_Weak_Enhancer;K562,5_Strong_Enhancer;HSMM,6_Weak_Enhancer;HMEC,7_Weak_Enhancer;NHEK,7_Weak_Enhancer;GM12878,5_Strong_Enhancer	.	Arid3a_2;Cdx2_2;Dbx2;HNF1_1;Hlx1;Hoxa10;Hoxa3_2;Hoxa5_2;Hoxa7_2;Hoxa9;Hoxb6;Hoxb7;Hoxb9;Hoxc6;Hoxc9;Hoxd8;Lhx3_1;Msx-1_2;Ncx_2;Nkx6-1_1;Nkx6-1_2;Nkx6-1_3;PLZF;Pdx1_2;Zfp105	RAD54B	RAD54B			INT			.	ENSG00000197275.8			NM_001205262
8q22.1	rs10095298	95484581	G	A	0.15	0.36	0.44	0.37	.	PFM.3,11_EnhWk1	GM12878,2_Weak_Promoter	.	UW,BE2_C,None	CDP_2;CDP_7;Dbx1;HNF1_5;PU.1_disc1	RAD54B	RAD54B			INT			.	ENSG00000197275.8			NM_001205262
8q22.1	rs72674824	95489281	T	C	0.04	0.29	0.48	0.31	.	.	.	.	.	Arid5a;CDP_4;Foxi1;Foxj1_2;Foxj2_1;Foxk1;Foxl1_1;HNF1_7;Irx;Nkx2_3;Nkx3_1	RAD54B	RAD54B			.			.	ENSG00000197275.8			NM_001205262
8q22.1	rs957447	95541223	C	A	0.08	0.41	0.51	0.32	.	PANC.I,11_EnhWk1	.	K562,4_Strong_Enhancer	.	Nanog_disc4;Nkx6-1_2;Pou2f2_known2;Pou2f2_known6;Pou2f2_known7;Pou2f2_known8;Pou3f3	KIAA1429	KIAA1429			INT			K562,GATA2,UChicago,None;T-47D,ERALPHA_A,HudsonAlpha,Estradiol_10nM;T-47D,ERALPHA_A,HudsonAlpha,Genistein_100nM;T-47D,FOXA1,HudsonAlpha,DMSO_0.02pct;T-47D,GATA3,HudsonAlpha,DMSO_0.02pct;T-47D,P300,HudsonAlpha,DMSO_0.02pct	ENSG00000164944.7			NM_015496
8q22.1	rs957448	95541302	A	G	0.29	0.44	0.51	0.32	.	PANC.I,11_EnhWk1	.	K562,4_Strong_Enhancer	.	RXRA_disc5;TATA_disc7	KIAA1429	KIAA1429			SYN			K562,GATA2,UChicago,None	ENSG00000164944.7			NM_015496
8q22.1	rs1992370	95558694	C	T	0.07	0.4	0.52	0.32	.	HD.CD184EC,11_EnhWk1;LIV.A,11_EnhWk1;CCIP.LSMPTP,11_EnhWk1;PFM.2,11_EnhWk1;BR.MYO,14_Enh	.	.	.	Tgif1_2	KIAA1429	KIAA1429			INT			.	ENSG00000164944.7			NM_015496
8q22.1	rs2114212	95604859	A	C	0.36	0.61	0.45	0.58	.	HD.CD184EC,12_EnhWk2	.	.	Duke,MCF-7,Hypoxia_LacAcid	.	RP11-267M23.4	KIAA1429			.			GM12878,CTCF,Broad,None;HEK293,CTCF,UW,None;HeLa-S3,CTCF,Broad,None;K562,SMC3,Stanford,None	ENSG00000253704.1			NM_015496
8q22.1	rs4735302	95616980	C	T	0.19	0.47	0.45	0.39	.	.	.	.	.	GR_known8;HP1-site-factor	RP11-22C11.2	LOC100288748			.			.	ENSG00000261437.1			NR_034034
8q24.21	rs10092273	129870831	G	A	0.27	0.36	0.74	0.22	.	CD4.NP,12_EnhWk2	.	.	.	Evi-1_2;Hltf;PPAR_2;RAR	AC068570.1	LOC728724	3	357880	.	0	0	.	ENSG00000221351.1	3	38706	NR_033916
8q24.21	rs7845615	129888794	T	C	0.26	0.43	0.78	0.32	.	PFM.1,11_EnhWk1;ESO,12_EnhWk2;PFM.3,11_EnhWk1	.	.	.	Pbx3_disc2;RORalpha1_3	AC068570.1	LOC728724	3	339917	.	0	0	.	ENSG00000221351.1	3	56669	NR_033916
8q24.21	rs13253056	129949182	A	G	0.06	0.07	0.05	0.13	.	PFF.1,12_EnhWk2;CHON.BMMSC,11_EnhWk1;BM.MSC,12_EnhWk2	.	HSMM,7_Weak_Enhancer	.	CCNT2_disc1;GATA_known14;Mef2_known5;TAL1_disc1	AC068570.1	LOC728724			.			.	ENSG00000221351.1			NR_033916
8q24.21	rs7017252	129950844	C	T	0.23	0.23	0.05	0.36	.	SK.MUS62,12_EnhWk2;CHON.BMMSC,11_EnhWk1	.	HSMM,5_Strong_Enhancer	.	.	AC068570.1	LOC728724			.			.	ENSG00000221351.1			NR_033916
8q24.21	rs13265167	129959316	C	T	0.08	0.17	0.05	0.23	.	MUS.SC,11_EnhWk1;BR.MYO,12_EnhWk2;CD34.MBP1562,12_EnhWk2	.	HSMM,4_Strong_Enhancer	.	ATF6;Pax-4_4;Pax-4_5;XBP-1_1	AC068570.1	LOC728724			.			K562,GATA2,UChicago,None;SK-N-SH_RA,P300,HudsonAlpha,None	ENSG00000221351.1			NR_033916
8q24.21	rs1441994	129969187	T	C	0.12	0.26	0.05	0.4	.	.	.	HSMM,7_Weak_Enhancer	.	SMC3_disc4;ZBRK1	AC068570.1	LOC728724			.			.	ENSG00000221351.1			NR_033916
9q22.2	rs7871395	92209587	C	T	0.3	0.24	0.25	0.21	.	H1.DMSC,12_EnhWk2	.	.	Duke,Osteobl,None	Foxa_disc1;Foxa_known2;Foxd1_2;Foxj1_2;Foxo_4;HDAC2_disc2;TCF12_disc2	GADD45G	GADD45G	5	10338	.	0	0	.	ENSG00000130222.6	5	10340	NM_006705
9q22.2	rs1475537	92212750	C	T	0.26	0.26	0.25	0.23	.	.	.	.	.	FXR_1;VDR_3	GADD45G	GADD45G	5	7175	.	0	0	.	ENSG00000130222.6	5	7177	NM_006705
9q22.2	rs1007966	92213967	G	A	0.49	0.44	0.27	0.51	.	ST.MUC,11_EnhWk1;PANC,12_EnhWk2;DUO.MUC61,11_EnhWk1;LIV.A,11_EnhWk1;H1.BMP4DT,11_EnhWk1;BN.FE2,12_EnhWk2	.	.	.	EWSR1-FLI1;LBP-1_2;Pax-5_known3;TAL1_known1;TCF12_disc5;TCF12_known1	GADD45G	GADD45G	5	5958	.	0	0	H1-hESC,NRSF,HudsonAlpha,None	ENSG00000130222.6	5	5960	NM_006705
9q22.2	rs2031971	92214725	A	G	0.51	0.35	0.27	0.52	.	BN.FE2,12_EnhWk2	.	.	.	ERalpha-a_disc2;ERalpha-a_known1;LRH1	GADD45G	GADD45G	5	5200	.	0	0	.	ENSG00000130222.6	5	5202	NM_006705
9q22.2	rs1571536	92215638	T	C	0.41	0.34	0.27	0.52	.	HUES64,15_EnhP;SK.MUS63,12_EnhWk2	.	.	AWG,HMEC,None	Maf_known1;Nrf-2_2	GADD45G	GADD45G	5	4287	.	0	0	.	ENSG00000130222.6	5	4289	NM_006705
9q22.2	rs3138489	92218862	A	C	0.56	0.38	0.28	0.53	CD34.MBP1549,6_TssD2;IPS.15,4_TssWk;CD34.C,1_TssP;CD4.NP,6_TssD2;ADI.MSC,2_TssF;LIV.A,2_TssF;BN.ITL,5_TssD1;HUES6,5_TssD1;CCCRA.NP,6_TssD2;CCIP.LSTP,6_TssD2;CD34.P,2_TssF;ES.I3,3_TssA;ST.SMUS28,2_TssF;CD34.MBP1508,2_TssF;H1.BMP4DM,4_TssWk;CD15.P,2_TssF;CCIP.LSMPTP,6_TssD2;IPS.DF6,4_TssWk;ES.WA7,4_TssWk;HD.CD184EC,4_TssWk;ADI.NUC,6_TssD2;PANC.I,4_TssWk;R.SMUS,4_TssWk;SK.MUS,6_TssD2;BN.FE1,5_TssD1;…	BN.FE0,13_EnhA;IMR90,15_EnhP;SK.MUS62,11_EnhWk1;SPL,11_EnhWk1;HRT.FE,13_EnhA;BR.H35,15_EnhP;MUS.SC,15_EnhP	Huvec,3_Poised_Promoter;NHEK,3_Poised_Promoter;H1,2_Weak_Promoter;NHLF,3_Poised_Promoter;HSMM,2_Weak_Promoter;GM12878,3_Poised_Promoter;HMEC,2_Weak_Promoter;HepG2,2_Weak_Promoter	.	AWG,A549,None;AWG,GM12878,None;AWG,H1-hESC,None;AWG,HSMM,None;AWG,HSMMtube,None;AWG,HeLa-S3,None;AWG,HepG2,None;AWG,NHEK,None;AWG,Th1,None;Duke,8988T,None;Duke,GM12891,None;Duke,GM12892,None;Duke,GM19238,None;Duke,Gliobla,None;Duke,H9ES,None;Duke,HSMM_emb,None;Duke,HeLa-S3,IFNa4h;Duke,Hepatocytes,None;Duke,Ishikawa,Estradiol_100nM_1hr;Duke,LNCaP,androgen;Duke,MCF-7,Hypoxia_LacAcid;Duke,Medullo,No…	Ik-2_1	GADD45G	GADD45G	5	1063	.	0	0	A549,CTCF,HudsonAlpha,DEX_100nM;A549,CTCF,HudsonAlpha,EtOH_0.02pct;AG04449,CTCF,UW,None;AG09309,CTCF,UW,None;AG09319,CTCF,UW,None;BJ,CTCF,UW,None;Caco-2,CTCF,UW,None;Fibrobl,CTCF,UT-A,None;GM06990,CTCF,UW,None;GM12864,CTCF,UW,None;GM12865,CTCF,UW,None;GM12872,CTCF,UW,None;GM12873,CTCF,UW,None;GM12874,CTCF,UW,None;GM12875,CTCF,UW,None;GM12878,CTCF,Broad,None;GM12878,CTCF,Stanford,None;GM12878,CTCF…	ENSG00000130222.6	5	1065	NM_006705
9q22.2	rs10908903	92228559	T	G	0.54	0.32	0.27	0.47	.	.	.	.	.	Zfx	GADD45G	GADD45G	3	7089	.	0	0	.	ENSG00000130222.6	3	7088	NM_006705
9q22.32	rs10512248	98259703	T	G	0.51	0.21	0.32	0.34	BN.AC,6_TssD2;BN.GM2,2_TssF	NCC.COR2,13_EnhA;HUES48,11_EnhWk1;IPS.15,11_EnhWk1;HUES6,11_EnhWk1;BN.FE1,14_Enh;CCIP.LSMPTP,11_EnhWk1;CD8.MP,11_EnhWk1;CD4.NP,12_EnhWk2;CD8.NP,11_EnhWk1;MSC.ADIPC,11_EnhWk1;H1,11_EnhWk1;HUES64,11_EnhWk1;IPS.20,11_EnhWk1;ES.WA7,14_Enh;LNG.FE,11_EnhWk1;IPS.18,11_EnhWk1;BN.SN,11_EnhWk1;BN.HM150,11_EnhWk1;HD.CD184EC,11_EnhWk1;DUO.SMUS,14_Enh;BN.FE0,11_EnhWk1;BN.CC,11_EnhWk1;BM.MSC,11_EnhWk1;CD3.P,12…	.	NHLF,6_Weak_Enhancer;H1,6_Weak_Enhancer	.	ATF2;ATF3_known1;ATF3_known7;ATF3_known9;CEBPG;GR_known10;Maf_known4	PTCH1	PTCH1			INT			.	ENSG00000185920.10			NM_001083607
9q22.32	rs4448343	98266370	A	G	0.51	0.21	0.31	0.34	R.MUC29,4_TssWk;IPS.15,4_TssWk	BN.AC,11_EnhWk1;BR.MYO,11_EnhWk1;ST.MUC,14_Enh;CD4.NP,12_EnhWk2;BN.CC,11_EnhWk1;LV,14_Enh;PFM.1,14_Enh;CCIP.LSMPTP,12_EnhWk2;KID.FE,14_Enh;HRT.FE,11_EnhWk1;CD8.NP,11_EnhWk1;BN.FE0,12_EnhWk2;SK.MUS63,14_Enh;BN.HM150,11_EnhWk1;BN.GM2,11_EnhWk1;BN.AG,11_EnhWk1;PFF.1,12_EnhWk2;MUS.SC,11_EnhWk1;BN.SN,14_Enh;DUO.MUC61,12_EnhWk2;NCC.GED2,14_Enh;NCC.COR2,14_Enh;HD.CD56MESC,14_Enh;HUES48,11_EnhWk1;HUES6,1…	.	K562,7_Weak_Enhancer;NHLF,6_Weak_Enhancer	AWG,HMEC,None;AWG,HepG2,None;Duke,Huh-7,None;Duke,PanIslets,None;UW,AoAF,None;UW,NHLF,None;UW,PrEC,None;UW,WI-38,4OHTAM_20nM_72hr	Bbx;Hoxb13;Hoxd10	PTCH1	PTCH1	0	0	INT	0	0	HeLa-S3,CEBPB,Stanford,None;HepG2,CEBPB,Stanford,None;HepG2,CEBPB,Stanford,forskolin;HepG2,CJUN,Stanford,None;HepG2,FOXA1,HudsonAlpha,None;HepG2,FOXA1,HudsonAlpha,None;HepG2,FOXA2,HudsonAlpha,None;HepG2,SIN3AK20,HudsonAlpha,None;HepG2,SP1,HudsonAlpha,None;K562,JUNB,UChicago,None;U2OS,KAP1,Stanford,None	ENSG00000185920.10	0	0	NM_001083607
10q25.3	rs1898354	118828204	C	T	0.39	0.72	0.41	0.81	.	.	.	.	.	Barx1;Barx2;Bsx;Cart1;Dbx1;Dbx2;Dlx2;Dlx3;Dlx5;En-1_3;Gbx1;Hlxb9;Hmx_2;Hoxa5_1;Hoxa5_3;Hoxa7_2;Hoxb3;Hoxb4;Hoxb7;Hoxb8;Hoxc6;Hoxd8;Lhx4;Msx-1_2;Nkx6-1_2;Nkx6-1_3;Nkx6-2;Pax-6_3;Pou3f4;Prrx1	KIAA1598	VAX1			INT			.	ENSG00000187164.12			NM_199131
10q25.3	rs6585429	118893231	A	G	0.38	0.71	0.41	0.79	BN.GM2,1_TssP;BN.MFL,1_TssP;ES.I3,1_TssP;IPS.15,1_TssP;BN.HM150,1_TssP;BN.FE2,1_TssP;NCC.GED2,3_TssA;BN.ITL,1_TssP;IPS.18,1_TssP;HD.CD56MESC,1_TssP;BN.AC,5_TssD1;HUES64,1_TssP;HUES6,1_TssP	NCC.COR2,15_EnhP;CC.TPC,15_EnhP;GAS,12_EnhWk2;CD34.MBP1536,15_EnhP;LV,15_EnhP;PFM.3,15_EnhP;H1,15_EnhP;PFK.2,15_EnhP;CD8.NP,15_EnhP;PFM.1,15_EnhP;CCIP.LSMPTP,15_EnhP;CD34.MBP1562,15_EnhP;H1.BMP4DM,15_EnhP;BN.FE0,15_EnhP;SK.MUS63,15_EnhP;ST.SMUS28,15_EnhP;ADI.MSC,15_EnhP;BN.CC,15_EnhP;H1.BMP4DT,15_EnhP;BN.SN,15_EnhP;H1.DMSC,15_EnhP;IPS.20,15_EnhP;CD34.MBP1480,15_EnhP;PFM.2,15_EnhP;IPS.DF19,15_EnhP…	H1,3_Poised_Promoter;NHEK,3_Poised_Promoter;Huvec,3_Poised_Promoter	.	Duke,MCF-7,Hypoxia_LacAcid;Duke,Melano,None	CCNT2_disc2;LF-A1;RXRA_known3	VAX1	VAX1			U3;INT			.	ENSG00000148704.7			NM_001112704
12q13.13	rs2172276	53338041	T	C	0.38	0.44	0.59	0.37	.	PANC,11_EnhWk1;HUES6,13_EnhA;H1.BMP4DM,14_Enh;H1.DMSC,11_EnhWk1;H1.BMP4DT,13_EnhA;ES.I3,11_EnhWk1;IPS.DF19,14_Enh;R.MUC29,11_EnhWk1;IPS.20,11_EnhWk1;LNG.FE,11_EnhWk1;HD.CD184EC,11_EnhWk1;HD.CD56MESC,13_EnhA;GAS,11_EnhWk1;ST.MUC,14_Enh;IPS.15,11_EnhWk1;HRT.FE,13_EnhA;IMR90,11_EnhWk1;H1.DNP,14_Enh;ES.WA7,14_Enh;HUES64,13_EnhA	.	HepG2,7_Weak_Enhancer;K562,7_Weak_Enhancer	.	Arid5a;CEBPB_known6;Foxa_disc2;Foxa_known4;Foxp1;HNF1_3;Pax-4_4;Pax-4_5;Pou3f2_2;Sox_3	KRT8	KRT18	5	4612	INT	0	0	.	ENSG00000170421.6	0	0	NM_199187
12q13.13	rs2638526	53340393	G	A	0.67	0.54	0.62	0.47	HUES6,2_TssF;ES.I3,2_TssF;IPS.20,2_TssF;IPS.15,2_TssF;LIV.A,2_TssF;HUES64,2_TssF;HD.CD184EC,2_TssF;HD.CD56MESC,2_TssF	HRT.FE,13_EnhA;ST.MUC,13_EnhA;PFK.2,11_EnhWk1;BR.H35,11_EnhWk1;H1.BMP4DT,14_Enh;KID.FE,11_EnhWk1;PFK.3,12_EnhWk2;PANC,14_Enh;MSC.ADIPC,12_EnhWk2;R.MUC31,13_EnhA;H1.DMSC,14_Enh;GAS,14_Enh;IPS.DF6,14_Enh;R.MUC29,14_Enh;BM.MSC,11_EnhWk1;IPS.DF19,14_Enh;H9,13_EnhA;ADI.MSC,15_EnhP;H1,14_Enh;IMR90,11_EnhWk1;H1.DNP,14_Enh;H1.BMP4DM,13_EnhA;HUES48,13_EnhA;ES.WA7,14_Enh;BR.MYO,11_EnhWk1;IPS.18,13_EnhA;DUO…	.	HMEC,5_Strong_Enhancer;H1,5_Strong_Enhancer;NHEK,7_Weak_Enhancer;Huvec,5_Strong_Enhancer;K562,4_Strong_Enhancer;HepG2,4_Strong_Enhancer	AWG,HUVEC,None;AWG,Th1,None;Duke,Melano,None;Duke,Myometr,None;UW,AG09309,None;UW,HIPEpiC,None;UW,HMVEC-dBl-Neo,None;UW,NH-A,None	Myc_disc6	KRT8	KRT18	5	2260	INT	0	0	.	ENSG00000170421.6	0	0	NM_199187
12q13.13	rs2070876	53344830	C	T	0.38	0.45	0.59	0.36	BM.MSC,4_TssWk;KID.FE,4_TssWk;DUO.SMUS,4_TssWk;DUO.MUC61,2_TssF;R.SMUS,5_TssD1;ST.SMUS28,1_TssP	CD4.MP,14_Enh;H1.BMP4DT,10_TxEnhG2;IPS.DF19,10_TxEnhG2;IPS.20,10_TxEnhG2;CD8.MP,14_Enh;HUES6,10_TxEnhG2;HD.CD56MESC,10_TxEnhG2;HUES64,10_TxEnhG2;PFK.3,10_TxEnhG2;PFK.2,10_TxEnhG2;PANC,10_TxEnhG2;HD.CD184EC,10_TxEnhG2;GAS,10_TxEnhG2;LIV.A,10_TxEnhG2;R.MUC31,10_TxEnhG2;R.MUC29,10_TxEnhG2;HUES48,9_TxEnhG1;ST.MUC,10_TxEnhG2;H1.DMSC,9_TxEnhG1;BR.H35,9_TxEnhG1;ES.I3,9_TxEnhG1;IPS.18,9_TxEnhG1;IPS.15,9_…	HMEC,2_Weak_Promoter	Huvec,4_Strong_Enhancer;K562,4_Strong_Enhancer;HepG2,4_Strong_Enhancer	AWG,HMEC,None;Duke,GM12892,None	Mef2_known4	KRT18	KRT18	0	0	INT	0	0	.	ENSG00000111057.6	0	0	NM_199187
12q13.13	rs3741442	53346750	C	T	0.11	0.23	0.56	0.02	.	HD.CD56MESC,10_TxEnhG2;H1.DMSC,9_TxEnhG1;BR.H35,9_TxEnhG1;H1.BMP4DM,14_Enh;ST.MUC,9_TxEnhG1;LIV.A,9_TxEnhG1;DUO.MUC61,9_TxEnhG1;HUES6,9_TxEnhG1;H1.BMP4DT,9_TxEnhG1;HD.CD184EC,9_TxEnhG1	.	K562,5_Strong_Enhancer	AWG,A549,None;Duke,GM19238,None;Duke,GM19239,None;Duke,GM19240,None	.	KRT18	KRT18	3	64	.	0	0	.	ENSG00000111057.6	3	64	NM_199187
12q13.2	rs2069408	56364321	A	G	0.07	0.25	0.26	0.32	PFM.3,3_TssA	PFM.2,10_TxEnhG2;H1.BMP4DT,9_TxEnhG1;PFM.1,10_TxEnhG2;PFF.1,9_TxEnhG1;PFF.2,9_TxEnhG1;CHON.BMMSC,14_Enh	.	GM12878,7_Weak_Enhancer;NHLF,5_Strong_Enhancer	Duke,Fibrobl,None;Duke,Osteobl,None	Znf143_known1	PMEL	CDK2	0	0	INT	0	1	.	ENSG00000185664.9	0	0	NM_052827
12q13.2	rs705699	56384804	G	A	0.46	0.33	0.28	0.39	.	CD15.P,9_TxEnhG1;PFM.3,9_TxEnhG1	.	.	.	Ascl2;FXR_2;HEN1_1;LXR_3	RAB5B	RAB5B	0	0	INT	1	0	.	ENSG00000111540.10	0	0	NM_002868
12q13.2	rs10876864	56401085	G	A	0.18	0.65	0.74	0.59	CD34.MBP1562,2_TssF;PFF.1,2_TssF;BN.GM2,2_TssF;ES.I3,3_TssA;MSC.ADIPC,5_TssD1;H9,5_TssD1;CD34.MBP1508,3_TssA;ESO,3_TssA;IPS.DF19,3_TssA;PFF.2,2_TssF;BN.FE0,6_TssD2;H1.DMSC,5_TssD1;IPS.DF6,3_TssA;CD34.MBP1480,6_TssD2;CD34.MBP1549,2_TssF;LIV.A,2_TssF;BR.MYO,5_TssD1;CD4.NP,6_TssD2;ES.WA7,5_TssD1;HD.CD184EC,3_TssA;IPS.18,3_TssA;NCC.GED2,2_TssF;ST.SMUS28,2_TssF;ADI.MSC,3_TssA;ADI.NUC,6_TssD2;BN.MFL,2_…	SK.MUS62,13_EnhA;CCCRO.MP,14_Enh	H1,1_Active_Promoter;HMEC,1_Active_Promoter;HepG2,1_Active_Promoter;NHEK,1_Active_Promoter;K562,1_Active_Promoter;NHLF,2_Weak_Promoter;HSMM,2_Weak_Promoter;GM12878,1_Active_Promoter	Huvec,4_Strong_Enhancer	AWG,HSMMtube,None;AWG,K562,None;Duke,CLL,None;Duke,Hepatocytes,None;UW,AG09309,None;UW,AG09319,None;UW,AG10803,None;UW,AoAF,None;UW,BJ,None;UW,CD20+,None;UW,HA-h,None;UW,HAc,None;UW,HBMEC,None;UW,HCFaa,None;UW,HCPEpiC,None;UW,HFF-Myc,None;UW,HGF,None;UW,HMF,None;UW,HMVEC-LBl,None;UW,HMVEC-dBl-Neo,None;UW,HMVEC-dNeo,None;UW,HNPCEpiC,None;UW,HPAEC,None;UW,HPAF,None;UW,HPF,None;UW,HRCEpiC,None;UW,HR…	AIRE_2	IKZF4	SUOX	3	1775	.	0	0	ECC-1,POL2,HudsonAlpha,DMSO_0.02pct;GM12878,ELF1,HudsonAlpha,None;GM12878,IRF4,HudsonAlpha,None;GM12878,OCT2,HudsonAlpha,None;GM12878,POL2,Stanford,None;GM12878,POL24H8,HudsonAlpha,None;GM12878,POU2F2,HudsonAlpha,None;GM12878,SP1,HudsonAlpha,None;GM12878,SRF,HudsonAlpha,None;GM12878,TAF1,HudsonAlpha,None;GM12878,TR4,UCD,None;GM12878,YY1,HudsonAlpha,None;GM12878,ZNF143,Stanford,None;GM12891,OCT2,H…	ENSG00000123411.10	5	357	NM_000456
12q13.2	rs772921	56403577	C	T	0.09	0.25	0.25	0.33	MSC.ADIPC,2_TssF	DUO.MUC61,14_Enh;KID.FE,14_Enh;PFM.2,11_EnhWk1;ADI.NUC,13_EnhA;R.MUC31,11_EnhWk1;H1.BMP4DT,14_Enh	.	K562,7_Weak_Enhancer;GM12878,7_Weak_Enhancer;HepG2,4_Strong_Enhancer	AWG,Th1,None;Duke,Hepatocytes,None	Ets_known3;FXR_1;GATA_disc3	IKZF4	SUOX	3	4267	.	0	0	.	ENSG00000123411.10	0	0	NM_000456
12q13.2	rs1701704	56412487	T	G	0.09	0.25	0.25	0.33	.	.	.	K562,5_Strong_Enhancer	.	Nanog_disc4;Pax-2_1;Pax-8_1;STAT_disc6;TEF-1_2	IKZF4	IKZF4	5	2200	.	0	0	.	ENSG00000123411.10	0	0	NM_022465
12q13.2	rs705704	56435412	G	A	0.1	0.25	0.25	0.33	H1,3_TssA;ES.WA7,4_TssWk;HD.CD184EC,4_TssWk;CD34.MBP1508,4_TssWk;IPS.DF6,4_TssWk;BR.MYO,4_TssWk;BM.MSC,3_TssA;SK.MUS,4_TssWk;PFF.2,4_TssWk;HUES6,4_TssWk;PFM.1,4_TssWk;HD.CD56MESC,3_TssA;IMR90,3_TssA;BN.FE2,3_TssA;ESO,3_TssA;LV,3_TssA;BR.H35,4_TssWk;CD34.MBP1549,4_TssWk;DUO.MUC61,2_TssF;NCC.GED2,4_TssWk;COL.SMUS,4_TssWk;IPS.15,4_TssWk;PANC,4_TssWk;COL.MUC32,3_TssA;BN.FE1,3_TssA;MUS.SC,3_TssA;R.SMU…	H1.DNP,14_Enh;H1.BMP4DT,14_Enh;H1.DMSC,14_Enh;CCC.TMP,14_Enh;SPL,14_Enh;GAS,14_Enh;SK.MUS62,14_Enh;HRT.FE,14_Enh;CD34.MBP1536,14_Enh;CD4.NP,14_Enh;CD8.NP,14_Enh;CCCRA.NP,14_Enh;CCCRO.MP,14_Enh;CD8.MP,14_Enh	K562,1_Active_Promoter;HepG2,1_Active_Promoter;Huvec,1_Active_Promoter;GM12878,1_Active_Promoter;HSMM,1_Active_Promoter;NHLF,1_Active_Promoter;NHEK,1_Active_Promoter;HMEC,2_Weak_Promoter	H1,6_Weak_Enhancer	AWG,MCF-7,None;Duke,8988T,None;Duke,H9ES,None;Duke,Huh-7,None;Duke,Ishikawa,4OHTAM_20nM_72hr;Duke,Ishikawa,Estradiol_100nM_1hr;Duke,MCF-7,Hypoxia_LacAcid;UW,SK-N-SH_RA,None;UW,Th2,None	.	RP11-603J24.4	RPS26	5	272	.	0	0	A549,CTCF,HudsonAlpha,DEX_100nM;A549,CTCF,HudsonAlpha,EtOH_0.02pct;AG04449,CTCF,UW,None;AG04450,CTCF,UW,None;AG09309,CTCF,UW,None;AG09319,CTCF,UW,None;AG10803,CTCF,UW,None;AoAF,CTCF,UW,None;BJ,CTCF,UW,None;Caco-2,CTCF,UW,None;ECC-1,POL2,HudsonAlpha,DMSO_0.02pct;Fibrobl,CTCF,UT-A,None;GM06990,CTCF,UW,None;GM12864,CTCF,UW,None;GM12865,CTCF,UW,None;GM12872,CTCF,UW,None;GM12873,CTCF,UW,None;GM12874,C…	ENSG00000257449.1	0	0	NM_001029
12q13.2	rs11171739	56470625	C	T	0.19	0.65	0.73	0.58	.	.	.	.	Duke,Osteobl,None	BCL_disc4;Irf_disc3;Pax-5_disc3;Pou5f1_known2;RXRA_disc4	ERBB3	ERBB3	5	3182	.	0	0	.	ENSG00000065361.8	5	3015	NM_001982
12q13.2	rs877636	56480583	G	A	0.39	0.71	0.73	0.66	.	LIV.A,9_TxEnhG1;BN.AC,14_Enh;PFM.2,9_TxEnhG1;COL.MUC32,13_EnhA;BN.AG,11_EnhWk1;BR.H35,11_EnhWk1;HRT.FE,13_EnhA;PFM.1,9_TxEnhG1;H1.BMP4DT,9_TxEnhG1;DUO.MUC61,9_TxEnhG1;R.MUC31,9_TxEnhG1;BN.ITL,9_TxEnhG1;PANC,9_TxEnhG1;GAS,9_TxEnhG1;R.MUC29,9_TxEnhG1;ES.I3,9_TxEnhG1;BN.HM150,9_TxEnhG1;ST.MUC,13_EnhA;BN.MFL,9_TxEnhG1;ESO,13_EnhA;BN.SN,13_EnhA;LV,14_Enh;BN.CC,9_TxEnhG1	.	K562,7_Weak_Enhancer;HSMM,7_Weak_Enhancer	Duke,Osteobl,None;Duke,PanIsletD,None	CTCF_disc7	ERBB3	ERBB3	0	0	INT	0	0	.	ENSG00000065361.8	0	0	NM_001982
12q13.2	rs2292239	56482180	T	G	0.55	0.73	0.73	0.66	.	R.MUC29,9_TxEnhG1;BN.CC,9_TxEnhG1;PFM.3,9_TxEnhG1;ST.MUC,9_TxEnhG1;HRT.FE,14_Enh	.	K562,7_Weak_Enhancer;Huvec,7_Weak_Enhancer	UW,GM12864,None	CTCFL_disc1;Rad21_disc5	ERBB3	ERBB3	0	0	INT	0	0	MCF-7,CTCF,UT-A,vehicle;T-REx-HEK293,ZNF263,UCD,None	ENSG00000065361.8	0	0	NM_001982
12q21.1	rs2304269	72080272	T	C	0.0041	0.09	0.46	0.07	MSC.ADIPC,3_TssA;SK.MUS,4_TssWk;BN.ITL,3_TssA;ESO,3_TssA;BN.HM150,3_TssA;BR.H35,3_TssA;SK.MUS63,3_TssA;BN.SN,3_TssA;ADI.MSC,3_TssA;PFM.2,3_TssA;CD8.NP,3_TssA;IPS.18,5_TssD1;CCCRO.MP,3_TssA;COL.SMUS,3_TssA;LV,3_TssA;R.SMUS,3_TssA;IMR90,3_TssA;BR.MYO,3_TssA;IPS.20,5_TssD1;R.MUC29,3_TssA;BM.MSC,3_TssA;BN.AG,3_TssA;BN.CC,3_TssA;BN.MFL,3_TssA;PFK.2,3_TssA;DUO.MUC61,3_TssA;BN.AC,3_TssA;PANC.I,3_TssA;ES…	SK.MUS62,14_Enh	K562,1_Active_Promoter;HepG2,1_Active_Promoter;NHEK,1_Active_Promoter;GM12878,1_Active_Promoter;HSMM,1_Active_Promoter;HMEC,1_Active_Promoter;Huvec,1_Active_Promoter;NHLF,1_Active_Promoter;H1,1_Active_Promoter	.	AWG,HeLa-S3,None;AWG,K562,None;AWG,NHEK,None;Duke,8988T,None;Duke,H9ES,None;Duke,HeLa-S3,IFNa4h;Duke,MCF-7,Hypoxia_LacAcid;Duke,Melano,None;Duke,Urothelia,UT189;UW,HBMEC,None;UW,HCFaa,None;UW,HIPEpiC,None;UW,Monocytes-CD14+_RO01746,None;UW,PANC-1,None;UW,RPTEC,None;UW,SK-N-MC,None	Pax-5_known4	RP11-293I14.2	TMEM19			U5			A549,CTCF,HudsonAlpha,DEX_100nM;A549,CTCF,HudsonAlpha,EtOH_0.02pct;AG04449,CTCF,UW,None;AG04450,CTCF,UW,None;AG09309,CTCF,UW,None;AG09319,CTCF,UW,None;AG10803,CTCF,UW,None;BJ,CTCF,UW,None;Caco-2,CTCF,UW,None;GM06990,CTCF,UW,None;GM12864,CTCF,UW,None;GM12865,CTCF,UW,None;GM12873,CTCF,UW,None;GM12874,CTCF,UW,None;GM12875,CTCF,UW,None;GM12878,CTCF,Broad,None;GM12878,CTCF,Stanford,None;GM12878,CTCF,U…	ENSG00000258064.1			NM_018279
12q21.1	rs7967428	72089040	A	G	0.12	0.1	0.46	0.06	R.MUC29,6_TssD2;DUO.MUC61,6_TssD2;CD19.P,6_TssD2	ESO,14_Enh;BR.H35,11_EnhWk1;PFK.3,11_EnhWk1;ES.I3,11_EnhWk1;HUES6,11_EnhWk1;IPS.15,11_EnhWk1;HRT.FE,11_EnhWk1;PFK.2,11_EnhWk1;COL.MUC32,11_EnhWk1;LIV.A,11_EnhWk1;R.MUC31,11_EnhWk1	GM12878,2_Weak_Promoter	NHEK,5_Strong_Enhancer;HMEC,7_Weak_Enhancer	UW,Jurkat,None	.	RP11-293I14.2	TMEM19			INT			.	ENSG00000258064.1			NM_018279
13q31.1	rs9601309	80628834	A	C	0.21	0.23	0.1	0.35	.	NCC.GED2,11_EnhWk1;NCC.COR2,11_EnhWk1;IMR90,12_EnhWk2;PFK.3,12_EnhWk2;CHON.BMMSC,12_EnhWk2;MSC.ADIPC,11_EnhWk1;BN.CC,12_EnhWk2;BN.ITL,14_Enh;ADI.MSC,11_EnhWk1	.	.	.	.	RP11-501G7.1	SPRY2	3	281276	.	0	0	.	ENSG00000229175.1	3	136754	NM_005842
13q31.1	rs9545308	80639405	G	T	0.02	0.17	0.1	0.32	.	.	.	.	.	Arid5a;Hoxa10;Hoxa9	RP11-501G7.1	SPRY2	3	270705	.	0	0	.	ENSG00000229175.1	3	147325	NM_005842
14q22.1	rs7148069	51839645	C	T	0.28	0.33	0.18	0.31	.	.	.	.	.	NRSF_disc9;Pax-4_4	RP11-255G12.2	LOC283553	3	7369	.	0	0	.	ENSG00000258942.1	0	0	NR_038358
14q32.13	rs1243561	95369886	T	C	0.81	0.59	0.37	0.77	.	HD.CD184EC,12_EnhWk2;H1.BMP4DT,11_EnhWk1;IPS.DF19,11_EnhWk1;H9,15_EnhP;BR.MYO,11_EnhWk1;H1.DMSC,14_Enh;HD.CD56MESC,12_EnhWk2	.	.	Duke,pHTE,None	HNF1_7	RP11-991C1.1	GSC	5	133386	.	0	0	.	ENSG00000258933.1	3	56727	NM_173849
14q32.13	rs1243572	95379499	T	C	0.83	0.67	0.43	0.79	.	.	.	.	UW,WERI-Rb-1,None	Zbtb3	RP11-991C1.1	GSC			.			.	ENSG00000258933.1			NM_173849
14q32.13	rs1243573	95379583	A	C	0.83	0.67	0.43	0.79	.	.	.	.	UW,WERI-Rb-1,None	.	RP11-991C1.1	GSC			.			.	ENSG00000258933.1			NM_173849
14q32.13	rs3900836	95389991	G	A	0.16	0.32	0.6	0.16	.	ADI.NUC,12_EnhWk2;HD.CD184EC,14_Enh	.	.	Duke,PanIsletD,None;UW,Adult_CD4_Th0,None	TCF12_disc3	RP11-991C1.1	GSC			.			.	ENSG00000258933.1			NM_173849
16p13.3	rs759274	3967411	T	C	0.59	0.72	0.45	0.67	.	.	.	.	.	Foxa_known2;TCF12_disc2;p300_disc3	RP11-462G12.2	CREBBP	5	37289	.	0	0	.	ENSG00000262888.1	3	13806	NM_001079846
16p13.3	rs2283487	3969886	A	G	0.64	0.72	0.45	0.67	.	.	.	.	UW,BE2_C,None;UW,BJ,None;UW,HFF-Myc,None;UW,NHDF-Ad,None;UW,NHDF-neo,None	KAP1_disc2;Zbtb12	RP11-462G12.2	CREBBP	5	39764	.	0	0	.	ENSG00000262888.1	3	11331	NM_001079846
16p13.3	rs7188043	3987699	G	A	0.08	0.19	0.25	0.25	PFF.2,4_TssWk	BR.MYO,11_EnhWk1	.	.	AWG,Th1,None;Duke,MCF-7,Hypoxia_LacAcid;Duke,Urothelia,UT189	Egr-1_known2;NRSF_known3;Pax-4_3;SREBP_known2	RP11-462G12.2	ADCY9	3	24949	.	0	0	.	ENSG00000262888.1	0	0	NM_001116
16p13.3	rs17136624	3996282	G	A	0.09	0.2	0.22	0.26	MSC.ADIPC,6_TssD2;MUS.SC,2_TssF;PFF.1,2_TssF;ST.SMUS28,6_TssD2;PFM.2,6_TssD2;SK.MUS63,6_TssD2;ADI.MSC,2_TssF;COL.SMUS,6_TssD2	BM.MSC,13_EnhA;HRT.FE,13_EnhA;IMR90,13_EnhA;PFK.3,11_EnhWk1;PFM.1,12_EnhWk2;CHON.BMMSC,13_EnhA;LNG.FE,11_EnhWk1;SK.MUS62,12_EnhWk2;R.SMUS,11_EnhWk1;BR.H35,12_EnhWk2;NCC.GED2,11_EnhWk1;PFM.3,11_EnhWk1;ADI.NUC,11_EnhWk1;SK.MUS,11_EnhWk1;PFK.2,11_EnhWk1;LV,11_EnhWk1;KID.FE,11_EnhWk1;H1.DMSC,14_Enh;BN.GM2,12_EnhWk2;R.MUC29,11_EnhWk1;PANC,11_EnhWk1;PFF.2,10_TxEnhG2;BR.MYO,11_EnhWk1;BN.MFL,11_EnhWk1;DU…	.	NHLF,5_Strong_Enhancer;HMEC,6_Weak_Enhancer;NHEK,6_Weak_Enhancer;HSMM,5_Strong_Enhancer;HepG2,6_Weak_Enhancer;Huvec,6_Weak_Enhancer	AWG,A549,None;AWG,HSMM,None;AWG,HSMMtube,None;AWG,HUVEC,None;AWG,HeLa-S3,None;AWG,HepG2,None;AWG,K562,None;AWG,LNCaP,None;AWG,MCF-7,None;AWG,NHEK,None;Duke,AoSMC,None;Duke,FibroP,None;Duke,Fibrobl,None;Duke,Gliobla,None;Duke,HPDE6-E6E7,None;Duke,HSMM_emb,None;Duke,HeLa-S3,IFNa4h;Duke,Ishikawa,4OHTAM_20nM_72hr;Duke,Ishikawa,Estradiol_100nM_1hr;Duke,MCF-7,Hypoxia_LacAcid;Duke,Melano,None;Duke,Myome…	GCNF;Nkx3_1;PEBP	RP11-462G12.2	ADCY9	3	16366	.	0	0	ECC-1,GR,HudsonAlpha,DEX_100nM;HeLa-S3,BAF155,Stanford,None;HeLa-S3,CMYC,Stanford,None;HeLa-S3,MAX,Stanford,None;HeLa-S3,RFX5,Stanford,None	ENSG00000262888.1	0	0	NM_001116
17p13.1	rs2872615	8914693	T	C	0.2	0.29	0.45	0.23	.	DUO.MUC61,12_EnhWk2	.	.	.	Gfi1_1;Gfi1_3;Irf_disc4;PU.1_disc3;TATA_disc4	NTN1	NTN1			.			.	ENSG00000065320.4			NM_004822
17p13.1	rs1880646	8929845	A	G	0.3	0.34	0.52	0.26	.	HUES64,15_EnhP;IPS.18,15_EnhP;IPS.15,15_EnhP;NCC.GED2,13_EnhA;H9,12_EnhWk2;IPS.DF6,15_EnhP;ESO,11_EnhWk1;H1,15_EnhP;HUES6,15_EnhP	.	.	.	E2A_2;Gm397;TATA_known2;TATA_known4;TATA_known5	NTN1	NTN1			INT			.	ENSG00000065320.4			NM_004822
17q21.32	rs12453279	44987791	G	T	0.38	0.63	0.37	0.64	.	GAS,11_EnhWk1;PANC,11_EnhWk1	.	.	AWG,HMEC,None	.	RP11-63A1.2	GOSR2	5	12693	.	0	0	.	ENSG00000262031.1	0	0	NM_004287
17q21.32	rs4968247	44988703	C	T	0.47	0.65	0.4	0.67	.	SK.MUS63,12_EnhWk2	.	.	Duke,8988T,None;Duke,Fibrobl,None	EBF_known3;GATA_known1;GATA_known3;GATA_known4	RP11-63A1.2	GOSR2	5	11781	.	0	0	.	ENSG00000262031.1	0	0	NM_004287
17q21.32	rs11869840	44996100	A	G	0.3	0.5	0.58	0.51	.	H1.DNP,14_Enh	.	.	.	CTCF_disc8;NRSF_known1;Pou2f2_disc2;Rad21_disc10;SETDB1_disc1;SMC3_disc3;SP1_disc3;WT1	RP11-63A1.1	GOSR2	5	4384	.	0	0	.	ENSG00000261886.1	0	0	NM_004287
17q21.32	rs1662576	44996245	C	T	0.29	0.34	0.42	0.38	.	H1.DNP,14_Enh	.	.	.	Ets_known9;Foxj1_2;Foxp1	RP11-63A1.1	GOSR2	5	4239	.	0	0	.	ENSG00000261886.1	0	0	NM_004287
17q21.32	rs117407324	45007412	C	T	NA	NA	NA	NA	.	PFK.3,13_EnhA;H1.DMSC,9_TxEnhG1;PFF.1,9_TxEnhG1;PFK.2,9_TxEnhG1;H1.DNP,11_EnhWk1;HD.CD56MESC,9_TxEnhG1;DUO.MUC61,9_TxEnhG1;PFM.2,14_Enh;PFM.3,9_TxEnhG1;GAS,9_TxEnhG1;H1.BMP4DT,13_EnhA;PFF.2,9_TxEnhG1	.	HMEC,5_Strong_Enhancer;Huvec,5_Strong_Enhancer	.	BCL_disc4;Cdx;DMRT7;Dbx1;Foxa_known2;Foxa_known4;Foxd3;Foxk1;Foxo_3;Foxp1;HDAC2_disc6;HMG-IY_2;HNF1_7;Irf_disc3;Irf_known3;Irf_known9;Pax-4_4;Pax-4_5;Pax-5_disc3;Pou2f2_known2;Sox_2;TATA_known1;Zfp105;p300_disc5	GOSR2	GOSR2	0	0	INT	0	0	.	ENSG00000108433.10	0	0	NM_004287
17q21.32	rs197922	45008570	G	A	0.31	0.25	0.36	0.35	.	HD.CD56MESC,9_TxEnhG1;H1.BMP4DT,14_Enh;PFK.3,9_TxEnhG1	.	.	AWG,GM12878,None	Hand1_1;Hand1_2;NF-I_1;Smad_2;TLX1::NFIC	GOSR2	GOSR2			NSM			.	ENSG00000108433.10			NM_004287
17q21.32	rs1838105	45008935	A	G	0.55	0.74	0.64	0.65	.	HD.CD56MESC,9_TxEnhG1;H1.BMP4DT,14_Enh	.	.	.	Gfi1_1;Gfi1_2;Gfi1b;Hdx;Mef2_disc3;Pbx3_known1;TCF11::MafG	GOSR2	GOSR2			INT			.	ENSG00000108433.10			NM_004287
17q21.32	rs758391	45017241	G	A	0.26	0.34	0.36	0.46	.	H1.BMP4DT,9_TxEnhG1;BN.AG,9_TxEnhG1	.	.	.	AP-1_disc3;Maf_disc1;PRDM1_disc2;STAT_disc2	GOSR2	GOSR2			U3;INT			.	ENSG00000108433.10			NM_004287
17q21.32	rs1052586	45018463	T	C	0.4	0.52	0.58	0.52	.	HRT.FE,14_Enh;PFF.2,9_TxEnhG1;SK.MUS62,9_TxEnhG1;BN.HM150,11_EnhWk1;BN.ITL,13_EnhA;ES.WA7,14_Enh;BN.GM2,9_TxEnhG1;COL.MUC32,11_EnhWk1;IPS.18,11_EnhWk1;ES.I3,9_TxEnhG1;HUES48,9_TxEnhG1;HUES64,9_TxEnhG1;BN.AG,14_Enh	.	.	Duke,Urothelia,None;UW,AG09319,None;UW,HA-sp,None;UW,Jurkat,None	Gfi1_1;Gfi1_3;Gfi1b;Pou5f1_disc1;Pou5f1_known1;Pou5f1_known2;Sox_4	GOSR2	GOSR2	0	0	U3	0	0	AG09319,CTCF,UW,None;AG10803,CTCF,UW,None;AoAF,CTCF,UW,None;BJ,CTCF,UW,None;GM06990,CTCF,UW,None;GM12864,CTCF,UW,None;GM12865,CTCF,UW,None;GM12873,CTCF,UW,None;GM12874,CTCF,UW,None;GM12875,CTCF,UW,None;GM12878,CTCF,UW,None;GM12878,PAX5C20,HudsonAlpha,None;GM12878,POL2,HudsonAlpha,None;GM12878,RAD21,Stanford,None;GM12878,SMC3,Stanford,None;GM12878,YY1,HudsonAlpha,None;GM12878,ZNF143,Stanford,None;…	ENSG00000108433.10	0	0	NM_004287
17q21.32	rs740617	45028001	C	T	0.33	0.46	0.42	0.48	.	BN.AC,14_Enh;BN.AG,14_Enh;BN.MFL,14_Enh;PFF.2,15_EnhP;BN.FE2,11_EnhWk1;NCC.GED2,11_EnhWk1;NCC.COR2,12_EnhWk2;IPS.DF19,11_EnhWk1;BN.ITL,13_EnhA;BR.MYO,15_EnhP;BN.FE0,11_EnhWk1	.	.	Duke,GM19240,None	AP-1_known1;Egr-1_known1;HNF4_known5;RXRA_known3	GOSR2	GOSR2	3	9267	.	0	0	.	ENSG00000108433.10	0	0	NM_004287
17q21.32	rs9303532	45034002	T	C	0.3	0.35	0.36	0.46	.	.	.	.	.	CEBPA_1;CEBPB_known1;CEBPB_known3;TCF4_known1;p300_disc2	GOSR2	GOSR2			.			.	ENSG00000108433.10			NM_004287
17q21.32	rs3760377	45042079	G	A	0.25	0.5	0.58	0.51	.	BN.AC,14_Enh	.	.	.	Maf_known2;Mrg_2;NERF1a;Tgif1_2	GOSR2	RPRML	3	13441	.	0	0	.	ENSG00000108433.10	0	0	NM_203400
17q21.32	rs3851787	45046982	A	G	0.34	0.45	0.41	0.48	.	BN.AC,14_Enh	.	.	.	Ascl2;E2A_2;E2A_5;Lmo2-complex_1;TCF12_disc1;ZEB1_known3	GOSR2	RPRML	3	8538	.	0	0	.	ENSG00000108433.10	0	0	NM_203400
17q22	rs227731	54773238	T	G	0.8	0.37	0.34	0.45	.	.	.	.	.	Dobox4	C17orf67	C17orf67	3	96034	.	0	0	.	ENSG00000214226.4	3	96035	NM_001085430
20q12	rs6129653	39275603	T	C	0.89	0.64	0.66	0.66	CHON.BMMSC,6_TssD2	H1.BMP4DT,11_EnhWk1;SPL,14_Enh;LNG.FE,11_EnhWk1;NCC.GED2,12_EnhWk2;BN.FE0,15_EnhP;BN.GM2,12_EnhWk2;CD34.MBP1562,12_EnhWk2;CD34.MBP1549,12_EnhWk2;ST.SMUS28,15_EnhP	.	Huvec,6_Weak_Enhancer	AWG,HMEC,None;UW,Caco-2,None;UW,HMVEC-LLy,None;UW,HMVEC-dLy-Ad,None	.	MAFB	MAFB	3	38912	.	0	0	.	ENSG00000204103.2	3	38884	NM_005461
20q12	rs6102086	39281690	A	G	0.88	0.63	0.64	0.6	.	CHON.BMMSC,11_EnhWk1;H1.BMP4DT,11_EnhWk1	.	.	.	NF-kappaB_disc3	MAFB	MAFB	3	32825	.	0	0	.	ENSG00000204103.2	3	32797	NM_005461
Footnotes:
The index SNPs were marked in red. The SNPs marked in black were in LD (r2 > 0.7) with index SNPs.
Data was derived from ENCODE Consortium/ENCODE/RoadmapEpigenomics Project (http://www.roadmapepigenomics.org/).
