# Supplementary material for: Genome-wide analyses of non-syndromic cleft lip with palate identify 14 novel loci and genetic heterogeneity
Source: Nat Commun. 2017 Feb 24;8:14364. doi: 10.1038/ncomms14364 (PMC5333091; doi:10.1038/ncomms14364)
Supplement: Supplementary Dataset 2 — Reported associations of other diseases/traits with index SNPs of NSCLP risk loci. [file ncomms14364-s3.xlsx]

## Sheet: Supplementary Data 2
Supplementary Data 2. Reported associations of other diseases/traits with index SNPs of NSCLP risk loci.
Diseases or quantitative traits											LD and frequency information#						Reference
Loci	Birth defect/Disease/Trait	Reported Gene	SNP	Population	Current study			Reported disease associations
					OR	P	Risk Allele (allele frequency)	OR (or β)	P	Risk Allele	r2 with NSCLP reported SNP (CHB+JPT)	Frequency in CHB+JPT (based on reported risk allele)	r2 with NSCLP reported SNP (CEU)	Frequency in CEU (based on reported risk allele)	r2 with NSCLP reported SNP (YRI)	Frequency in YRI (based on reported risk allele)
1q32.2	NSCLP	IRF6	rs642961	Chinese	1.3196	2.76e-15	A (0.2307)				-	0.186	-	0.2121	-	0.1019	current
	Amyotrophic lateral sclerosis	CAMK1G	rs6703183	Chinese				1.31	2.92e-08	A	0.002	0.6932	0.002	0.3485	0.003	0.8843	Deng M et al, Nat Genet, 2013
	Schizophrenia	HHAT	rs7527939	European				2.63	6.49e-09	C	0.003*	NA	0.03*	NA	0.01*	NA	Betcheva ET et al, Psychiatr Genet, 2013
2p25.1	NSCLP	TAF1B	rs287982	Chinese	1.218	6.15e-09	A (0.7652)				-	0.7681	-	0.1667	-	0.5509	current
	Prostate cancer	C2orf48, CYS1, GRHL1, KLF11, MIR4261, RRM2	rs11902236	European				1.07	2.84e-08	A	0.007	0.0918	0.064	0.2929	0.01	0.6574	Eeles RA et al, Nat Genet, 2013
4p16.2	NSCLP	MSX1	rs1907989	Chinese	1.1781	1.58e-08	G (0.5235)				-	0.5483	-	0.6667	-	0.7269	current
	Congenital heart disease	STX18, MSX1, LOC100507266	rs870142	European				1.46	2.6e-10	A	0.026	0.2923	0.051	0.7269	NA	0.0602	Cordell HJ et al, Nat Genet, 2013
	Age-related hearing impairment (interaction)	NR	rs2063413	European				NR	5e-09	?	0.028	NA	0.084	NA	NA	NA	Fransen E et al, Eur J Hum Genet, 2015
5p12	NSCLP	FGF10	rs10462065	Chinese	1.22	1.12e-08	A (0.2388)				-	0.1942	-	0.1061	-	0	current
	Prostate cancer	FGF10	rs2121875	European				1.05	4e-08	G	0.09	0.4903	0.163	0.3586	NA	0.8148	Kote-Jarai Z et al, Nat Genet, 2011
8p11.23	NSCLP	FGFR1	rs13317	Chinese	1.1725	3.96e-08	A (0.6789)				-	0.6087	-	0.2576	-	0.1528	current
	Menopause (age at onset)	ASH2L	rs2517388	European				0.26 years increase	9.3e-15	G	0.021	0.6232	0.008	0.202	0.079	0.3102	Stolk L et al, Nat Genet, 2012
	Schizophrenia	LSM1, WHSC1L1	rs16887244	Chinese				1.19	1.27e-10	?	0.889	NA	0.764	NA	0.688	NA	Shi Y et al, Nat Genet, 2011
8q22.1	NSCLP	RAD54B	rs957448	Chinese	1.2303	9.6e-13	A (0.5431)				-	0.4952	-	0.2424	-	0.2731	current
	Type 2 diabetes	TP53INP1	rs896854	European				1.06	9.9e-10	T	0.014	0.3213	0.007	0.4293	0	0.7639	Voight BF et al, Nat Genet, 2010
8q24.21	NSCLP	MYC	rs7017252	Chinese	1.6011	8.47e-16	A (0.0743)				-	0.0435	-	0.3636	-	0.2546	current
	Rheumatoid arthritis	PVT1	rs1516971	European, East Asian				1.16	3.2e-11	T	NA	0.9807	0.094	0.8838	0.007	0.6296	Okada Y et al, Nature, 2014
	Ovarian cancer	MYC,THEM75	rs10088218	European				1.19	3.2e-09	G	NA	0.9903	0.089	0.8838	0	0.8704	Goode EL et al, Nat Genet, 2010
	Crohn's disease	intergenic	rs6651252	European				1.23	3.9e-18	T	NA	0.9807	0.089	0.8838	0.005	0.625	Franke A et al, Nat Genet, 2010
9q22.32	NSCLP	PTCH1	rs10512248	Chinese	1.2158	5.1e-10	A (0.6727)				-	0.7053	-	0.3333	-	0.5278	current
	Pulmonary function (interaction)	PTCH1	rs16909898	European				NR	8.2e-12	?	0.181	NA	0.254	NA	0.141	NA	Hancock DB et al, PLoS Genet, 2012
	Height	PTCH1 / FANCC	rs473902	European				0.07 unit increase	2.3e-17	T	NA	1	0.042	0.9091	NA	1	Lango Allen H et al, Nature, 2010
	Height	PTCH1	rs10512248	European				0.05 s.d. taller - among males	4.2e-11	G	1	0.2947	1	0.3333	1	0.5278	Weedon MN et al, Nat Genet, 2008
10q25.3	NSCLP	VAX1	rs6585429	Chinese	1.2497	1.58e-18	C (0.6055)				-	0.5966	-	0.3883	-	0.3148	current
	Phospholipid levels (plasma)	PNLIPRP2	rs10885997	European				0.8% increase	7.88e-09	?	0	NA	0.003	NA	0.027	NA	Demirkan A et al, PLoS Genet, 2012
12q13.13	NSCLP	KRT18	rs3741442	Chinese	1.2246	3.72e-12	G (0.4641)				-	0.4638	-	0.9949	-	0.9444	current
	Prostate cancer	KRT8, EIF4B, TENC1	rs902774	European				1.17	4.7e-09	A	0.025	0.01449	NA	0.1465	0.049	0.0741	Schumacher FR et al, Hum Mol Genet, 2011
	Bone mineral density	SP7	rs2016266	European, East Asian				0.05 unit decrease	2.95e-20	A	0.002	0.8188	NA	0.6717	0.002	0.3472	Estrada K et al, Nat Genet, 2012
12q13.2	NSCLP	RPS26	rs705704	Chinese	1.2217	1.29e-09	A (0.2803)				-	0.2271	-	0.3131	-	0.1019	current
	Refractive error	RDH5	rs3138144	European, East Asian, Singaporean				0.12 unit increase	4.44e-12	C	0.006	0.4493	0.039	0.4394	0.001	0.0556	Verhoeven VJ et al, Nat Genet, 2013
	Asthma	CDK2	rs2069408	Japanese				1.15	1.44e-10	C	0.771	0.2633	0.377	0.3283	0.261	0.0324	Hirota T et al, Nat Genet, 2011
	Polycystic ovary syndrome	RAB5B, SUOX	rs705702	Chinese				1.27	8.64e-26	G	0.916	0.2464	0.886	0.3131	0.261	0.0278	Shi Y et al, Nat Genet, 2012
	Rheumatoid arthritis	CDK2	rs773125	European, East Asian				1.09	2.1e-08	A	NA	0.7609	NA	0.596	NA	0.6065	Okada Y et al, Nature, 2014
	Vitiligo	PMEL, DGKA, CDK2, RAB5B, SUOX, ZNFN1A4, RPS26, ERBB3, PA2G4	rs10876864	Chinese				1.18	8.07e-12	G	0.959	0.2391	0.692	0.4141	0.014	0.875	Tang XF et al, J Invest Dermatol, 2013
	Type 1 diabetes autoantibodies	IKZF4	rs1701704	European				0.8	4.5e-18	G	1	0.2295	1	0.3131	0.764	0.0741	Plagnol V et al, PLoS Genet, 2011
	Asthma	IKZF4	rs1701704	Japanese				1.19	2.33e-13	G	1	0.2295	1	0.3131	0.764	0.0741	Hirota T et al, Nat Genet, 2011
	Alopecia areata	IKZF4	rs1701704	European				1.34	3.21e-08	C	1	0.2295	1	0.3131	0.764	0.0741	Petukhova L et al, Nature, 2010
	Vitiligo	IKZF4	rs2456973	European				1.29	2.75e-14	C	1	0.2295	1	0.3131	0.764	0.0741	Jin Y et al, Nat Genet, 2012
	Type 1 diabetes	ERBB3	rs11171739	European				1.34	1.14e-11	C	0.839	0.2464	0.562	0.4141	0.001	0.8611	WTCCC, Nature, 2007
	Type 1 diabetes autoantibodies	ERBB3	rs2292239	European				1.3	2.9e-27	T	0.754	0.2367	0.847	0.3232	0.04	0.4537	Plagnol V et al, PLoS Genet, 2011
12q21.1	NSCLP	TMEM19	rs2304269	Chinese	1.2324	1.32e-12	A (0.5890)				-	0.529	-	0.0455	-	0	current
	Type 2 diabetes	TSPAN8, LGR5	rs7961581	European				1.09	1.1e-09	C	0.051	0.2053	0	0.2626	NA	0.1852	Zeggini E et al, Nat Genet, 2008
13q31.1	NSCLP	SPRY2	rs9545308	Chinese	1.288	2e-09	A (0.1403)				-	0.0773	-	0.3182	-	0	current
	Type 2 diabetes	SPRY2	rs1359790	Chinese				1.15	6.49e-09	G	0.022	0.7077	0.066	0.7323	NA	0.9306	Shu XO et al, PLoS Genet, 2010
14q22.1	NSCLP	LINC00640	rs7148069	Chinese	1.2208	1.69e-08	A (0.2207)				-	0.1884	-	0.3283	-	0.3009	current
	Acute lymphoblastic leukemia (childhood)	PYGL	rs7142143	European, South Asian, East Asian, African American/Afro-Caribbean, Hispanic and other ancestry cases				3.61	6.7e-09	C	NA	0	NA	0	0.047	0.1296	Yang JJ et al, Blood, 2012
14q32.13	NSCLP	GSC / DICER1	rs1243572	Chinese	1.2005	3.52e-10	G (0.4491)				-	0.4154	-	0.8182	-	0.8333	current
	Vaspin levels	vaspin, serpinA4	rs11160190	European				0.04 unit decrease	3.8e-41	G	0.024	0.8454	0.032	0.5909	0	0.6343	Breitfeld J et al, Int J Obes (Lond), 2013
	Response to statin therapy	CLMN, FLJ45244, DICER1	rs8014194	European				NR	1.8e-08	A	0.004	0.1304	0.007	0.202	0.02	0.5648	Barber MJ et al, PLoS One, 2010
	Alzheimer's disease (cognitive decline)	CLMN	rs115102486	European				0.31 unit decrease	2.28e-08	?	NA	NA	0.045	NA	0	NA	Sherva R et al, Alzheimers Dement, 2014
16p13.3	NSCLP	CREBBP / ADCY9	rs2283487	Chinese	1.2069	1.27e-10	A (0.5749)				-	0.5411	-	0.6162	-	0.6759	current
	Obesity	ADCY9	rs2531995	European				1.07	4.04e-08	T	0.003	0.3527	0.023	0.6616	0	0.1157	Berndt SI et al, Nat Genet, 2013
17q21.32	NSCLP	WNT9B	rs1838105	Chinese	1.2214	1.31e-11	A (0.4215)				-	0.3937	-	0.3535	-	0.4444	current
	Ovarian cancer in BRCA1 mutation carriers	Intergenic	rs183211	European				1.25	3.1e-08	A	0.033	0.6643	0.053	0.2273	0.094	0.3843	Couch FJ et al, PLoS Genet, 2013
	Parkinson's disease	NSF	rs199533	European				0.78	1.09e-14	T	NA	0.0024	0.051	0.197	NA	0	Simon-Sanchez J et al, Nat Genet, 2009
	Parkinson's disease	WNT3	rs199515	European				0.76	3e-17	G	NA	0.0024	0.036	0.1919	0.021	0.1111	Pankratz N et al, Ann Neurol, 2012
	Blood pressure	GOSR2	rs17608766	European				0.53 mmHg decrease	6.39e-15	T	NA	1	0.21	0.8737	NA	1	Wain LV et al, Nat Genet, 2011
	Systolic blood pressure	GOSR2	rs17608766	European				0.56 mmHg decrease	1.1e-10	T	NA	1	0.21	0.8737	NA	1	Ehret GB et al, Nature, 2011
	QRS duration	GOSR2	rs17608766	European				0.53 ms increase	4.75e-10	C	NA	0	0.21	0.1263	NA	0	Sotoodehnia N et al, Nat Genet, 2010
	LDL cholesterol	OSBPL7	rs7206971	European				0.87 mg/dL decrease	3.9e-09	T	0	0.2923	0.001	0.4798	0.017	0.412	Teslovich TM et al, Nature, 2010
	Cholesterol, total	OSBPL7	rs7206971	European				1.01 mg/dL increase	1.1e-08	A	0	0.2923	0.001	0.4798	0.017	0.412	Teslovich TM et al, Nature, 2010
17q22	NSCLP	NOG	rs227731	Chinese	1.1913	8.83e-09	C (0.3576)				-	0.3285	-	0.5101	-	0.8287	current
	Height	NOG	rs227724	European				0.03 unit decrease	7.4e-15	A	0.439	0.7077	0.345	0.6465	0.001	0.7731	Lango Allen H et al, Nature, 2010
	Height	NOG	rs1401796	European				NR	2e-08	?	NA	NA	NA	NA	NA	NA	Lango Allen H et al, Nature, 2010
20q12	NSCLP	MAFB	rs6129653	Chinese	1.2341	8.57e-12	A (0.3507)				-	0.3092	-	0.2677	-	0.1065	current
	Dupuytren's disease	AL049691.1, MAFB	rs8124695	European				1.48	7.6e-10	A	NA	0.0024	0.014	0.0859	0.073	0.3056	Dolmans GH et al, N Engl J Med, 2011
	LDL cholesterol	MAFB	rs2902940	European				0.03 unit decrease	2e-11	G	0	0.2222	0.059	0.2879	0.027	0.537	Willer CJ et al, Nat Genet, 2013
	Cholesterol, total	MAFB	rs2902940	European				1.38 mg/dL decrease	6.08e-11	G	0	0.2222	0.059	0.2879	0.027	0.537	Teslovich TM et al, Nature, 2010
	LDL cholesterol	MAFB	rs6102059	European				0.06 s.d. decrease	4e-09	T	0.018	0.5894	0.001	0.2929	0	0.4861	Kathiresan S et al, Nat Genet, 2009
	LDL cholesterol	TOP1	rs6029526	European				1.41 mg/dL increase	3.2e-19	A	0.001	0.8092	0.004	0.4697	0.021	0.8889	Teslovich TM et al, Nature, 2010
	Cholesterol, total	TOP1	rs6029526	European				0.04 unit increase	1e-16	A	0.001	0.8092	0.004	0.4697	0.021	0.8889	Willer CJ et al, Nat Genet, 2013
Footnotes:
NSCLP: non-syndromic cleft lip with cleft palate; OR: odds ratio; LD: linkage disequilibrium; CHB: Han Chinese in Beijing, China；JPT: Japanese in Tokyo, Japan; CEU: Utah residents with Northern and Western European ancestry from the CEPH collection; YRI: Yoruban in Ibadan, Nigeria.
* Compared with rs2064163 in the same locus (1q32.2).
# The data of r2 was obtained from SNP Annotation and Proxy Search database (1000 Genomes Pilot 1, https://www.broadinstitute.org/mpg/snap/ldsearchpw.php), the data of risk allele frequency was obtained from NCBI web (1000 Genomes Pilot 1, http://www.ncbi.nlm.nih.gov/variation/tools/1000genomes/).
